# Supplementary material for: Relationship between circadian rhythm-related genes and extracellular matrix: implications for sleep deprivation
Source: Sleep Breath. 2023 Nov 4;28(2):697–705. doi: 10.1007/s11325-023-02929-7 (PMC11136824; doi:10.1007/s11325-023-02929-7)
Supplement: Supplementary file 1 — (XLSX 325 kb) [file 11325_2023_2929_MOESM1_ESM.xlsx]

## Sheet: Sheet1
Supplementary Table 1. The 13 gene co-expression modules of the genes associated with stromal, immune, and endothelial scores after SD
MEtan	MEgreenyellow	MEpurple	MEmagenta	MEpink	MEblack	MEred	MEgreen	MEyellow	MEbrown	MEblue	MEgrey	MEturquoise
Gm37329	Hspe1	Gm7634	Gm37331	Gm7493	Col9a1	Gm37108	Gm18956	Gm38372	Gm37587	Gm6085	Gm37180	Xkr4
Gm7341	Gm37368	Tfap2b	Gm38286	Gm23169	Cnga3	Gm36964	Mrpl15	Paqr8	Rgs20	Gm37144	Gm37686	Gm37363
Gm37862	Ube2t	Col3a1	Gm37880	Rpl5-ps1	Gm15833	Mcmdc2	Gm2147	8030445P17Rik	Gm16041	Atp6v1h	Gm19938	Gm38148
2900002M20Rik	Pappa2	Aox3	Gm38260	Gm4849	Gm5528	Gm5523	Gm6187	4930568A12Rik	Vxn	Adhfe1	Gm7357	Gm10568
Gm29325	Cacybp	Gm38075	Gm37628	Gm38224	Tmbim1	Gm7568	Mybl1	Mgat4a	Gm37412	Cops5	Gm6119	Sox17
Gm18800	2900069G24Rik	Wnt6	Gm38198	Gm5525	Cyp27a1	Gm7658	Snhg6	Gm26805	Gm24171	Stau2	Gm2053	Gm37323
Gm37877	Gm26169	Fmod	Gm37077	Gm4852	Gm28386	Tubb4b-ps2	Rpl7	Mitd1	Khdc1b	Gm38342	Gm37277	Gm6123
Gm37759	Gm37701	Cfh	Gm37911	Gm28900	Dock10	Gm28437	Gm16070	Chst10	Gm36949	Ly96	Gm17100	Lypla1
Gm6397	Gm13365	Nphs2	Gm37623	Gm5256	Gm5530	Gm28661	Gm38157	Pantr1	Gm38243	Tmem14a	Gm37079	Tcea1
Gm15852	Hspa5	Myoc	Gm37531	Bcs1l	2810459M11Rik	Gm29216	Txndc9	Coq10b	Col19a1	Gm27028	Gm17101	Gm6104
2900092N22Rik	Slc43a1	Fmo1	Gm13748	Rpl19-ps1	Ecel1	Gm19680	Rpl31	1700066M21Rik	Gm37792	Sdhaf4	Gm37567	Oprk1
Nsun6	Gm13814	Gm18186	Rpl31-ps24	Rpl31-ps9	Efhd1	Gm24732	Pms1	Clk1	Bend6	Plekhb2	Npbwr1	Rb1cc1
Nrarp	Pdia3	Tlr5	Gm37769	Gm6177	Iqca	Gm15455	Gm28551	Nif3l1	Fam168b	Gm37670	Gm26983	4732440D04Rik
Gm13463	6430503K07Rik	Itih2	Gm37053	Gm4847	Gm28723	Gm19587	D430013B06Rik	Mettl21a	Npas2	Gm18828	Gm9826	Gm19026
Gm26743	Gm14270	Mrc1	Gm37278	1700056E22Rik	Col6a3	Gm15838	Snord70	Gm7329	Gm20428	Rpl12-ps1	Gm16284	St18
4930545L23Rik	Gm37548	Ptgds	Gm37120	Gm37849	Ilkap	Gm5526	Gm37205	Usp37	Tbc1d8	Coa5	Gm37005	Gm42492
Romo1	Rab13	Olfml2a	9430087J23Rik	Gm3809	Gm37600	Gm8326	Eef1b2	Cnot9	Il1rl1	Unc50	Gm15452	Pcmtd1
Gm14314	Gm43743	Gm13629	Gm37529	Gm13194	Crocc2	Gm8337	Lancl1	Plcd4	Gm28175	Mrpl30	Gm6152	Gm26901
Gm7442	Hmgcs2	Tfpi	Gm26620	Gm13291	Gm26509	Gm28323	Rpl37a	Resp18	Gm29041	Rev1	Gm37629	Gm38024
Egfem1	Gm42682	Fibin	Atp1a4	Gm13268	Cdh19	Rps27a-ps1	Rufy4	Acsl3	Gm28906	Rnf149	Gm38008	Gm38259
Gm38029	Ubl4b	Macrod2os2	Gm38146	Mir7655	Cfap221	Gm15464	Gm37264	Slc19a3	Gm9496	Gm17970	Gm18300	Gm7445
Gm37965	Gm11847	4930444E06Rik	Gm29856	Rpsa-ps9	Tmem81	Gm11578	Gm6159	Pid1	Slc39a10	Gm37435	Gm6161	Gm37143
Gm36823	Tmem64	Slc52a3	Gm37334	Gm13408	Pla2g4a	Gm4208	Gm5830	4833421G17Rik	Myo1b	Slc9a2	Gm6195	Rrs1
Gm10723	Mir5123	Gssos2	Gm2639	Rpl10a-ps4	Apobec4	Gm11605	Gm38374	Hjurp	Hecw2	Gpr45	Snord87	2610203C22Rik
Gm17213	D630039A03Rik	Tgm2	1700080N15Rik	Gm38236	Gm32391	Rpl10a-ps1	B3gnt7	Ackr3	Pgap1	8430432A02Rik	1700047N06Rik	Vcpip1
Gm42782	Tex38	Slc13a3	Gm37107	Gm37651	Gm26685	Gm27934	Gm37297	Ramp1	Gm36955	Gm38110	Gm15604	Sgk3
Mir669n	Gm12868	Tfap2c	Gm13199	Gm4735	Ccdc190	Rpl31-ps14	Gm38277	5033417F24Rik	Satb2	Wdr75	Gm24173	Tcf24
Gm17494	A430005L14Rik	Spo11	Gm10855	Harbi1	Adamts4	Gm8885	Gm37048	Atg4b	9130024F11Rik	Slc40a1	Gm2383	Ppp1r42
Gm42946	Gm20421	Sox18	Gm37160	Gm17075	Pld5	Des	Cops9	Dtymk	Stradb	Stat1	Gm37409	Gm15818
Gm12508	Gm16014	C230057A21Rik	Gm13361	Gm14017	Gm38101	Gm5529	Mterf4	Ing5	Mpp4	Gm28178	Gm38223	Cspp1
Gm11243	Tmem119	Cp	Gm13380	Slc4a11	1700016C15Rik	Gm6136	Gm29667	Tmem177	Ica1l	Hibch	Gm29570	Arfgef1
Gm12630	Ung	Slc7a11	Gm13543	Snord17	Tmem63a	Dusp28	Gm18406	Gm15393	Gm38278	Osgepl1	Gm7593	Gm37569
Gm12905	Mlec	Gm37498	Gm44443	Gm14494	1700047M11Rik	Gm7895	Nifk	Gm37772	Vwc2l	Asnsd1	Gm38319	Gm5522
Gm13207	Zfp11	Gm19817	Gm13462	Gm14269	C130074G19Rik	Gm15427	Gm37936	Rassf5	Mreg	Stk17b	Gm37444	Prex2
Gm13066	Srrm3os	Gm37035	Gm13617	Gm8775	Gm15509	Gm1833	Mcm6	Rbbp5	Tmem169	Gtf3c3	Msc	Gm28686
Gm43776	Gm19719	Insrr	Chn1os1	Mir466q	Atf3	Btf3-ps1	Gm37479	Rnpep	Wnt10a	Maip1	Smt3h2-ps4	A830018L16Rik
Gm43502	Hsph1	Crabp2	D930015M05Rik	Gm6505	Suv39h2	Gm29462	Snrpe	Mif-ps1	Slc23a3	Ppil3	Gm10566	Gm38178
Gm9970	Gm42547	Gm6821	Gm14053	Rpl21-ps10	Mir669m-1	Gm3555	Csrp1	Rbm3-ps	Atg9a	Orc2	Gm37138	Gm29273
Gm43831	Rbm28	Efna1	A930019D19Rik	Gm38247	Gm37356	Prdx2-ps1	Gm15850	Ivns1abp	Dnajb2	Ndufb3	Gm25227	Gm38069
Gm43321	Pdia4	Ctsk	Gm14443	Gm38000	St8sia6	Capza1-ps1	Gm18553	Swt1	Tmem198	Sumo1	Gm37509	Gm7560
Gm43341	Mrpl35	Gm10652	Gm38001	Gm6204	Gm13359	Gm20753	Gm6058	Trmt1l	Slc4a3	Wdr12	4930444P10Rik	Gm17644
Gm43047	Fbln2	Arhgap29	Gm2474	Gm5276	Cercam	2210011K15Rik	Prdx6	Tsen15	Sgpp2	Gm29083	Gm38249	Sulf1
Gm42767	Gm44154	4930599N24Rik	Gm37573	Gm6394	Mir6997	Gm8451	Nme7	Rgs16	Mrpl44	Ndufs1	Gm28095	Slco5a1
Gm43670	A230083G16Rik	Gm43573	4930419G24Rik	Gm8349	Gm13425	Gm6170	Mpc2	Glul	Prss56	Fastkd2	D030040B21Rik	Ncoa2
Gm43606	Fkbp4	Ptgfr	Gm37443	Gm5540	Prdm12	Gm29257	Mpzl1	Ralgps2	Ngef	Kansl1l	4921511E07Rik	Gm38376
Gm42616	Rab4b	Rps15a-ps8	Gm19445	Gm8515	Aif1l	Gm5837	Gm16418	Ankrd45	Spp2	Xrcc5	Gm28783	Gm37702
Gm43175	Gm15567	Gm12829	Gm9831	Platr10	Mir1954	Gm5835	Gm37982	Pigc	Arl4c	Gm15843	Gm28784	Gm38120
D130004A15Rik	Tbcb	Cytl1	Gm42842	Gm9790	Ttc16	Gm7266	Mgst3	Gm20471	Pam	Smarcal1	Gm28154	Gm38380
1700013M08Rik	Gm45629	Fgfbp1	Gm42841	AW047730	Hc	Gm19503	Ufc1	Mettl11b	B230216N24Rik	Gm37744	Gm7690	Tram1
Dspp	Gm44897	Gm43509	P2ry14	Gm35013	Ermn	Gm8818	Pfdn2	Blzf1	Cdh20	Farsb	Gm18775	Lactb2
Fzd9	Aldh1a3	Mir6417	A330015K06Rik	Rpl31-ps11	Gm13572	Gm4953	Gm37960	Dusp12	Tnfrsf11a	Scg2	Gm17969	Eya1
Cav1	Gm45203	Gm24399	Gm38353	Gm9169	Gm13594	Gm16588	Desi2	B930036N10Rik	Gm7160	Serpine2	Gm10075	Gm9947
Gm43442	Gm45591	Gm38562	Gm6525	Gm37500	Dlx1	Gm6286	Sccpdh	Gm17224	Bcl2	Gm29125	Gm15795	Kcnb2
Gm15697	Tpbgl	Ppbp	Gm43328	Gm12535	Sp9	Gm2962	Gm38293	Ahctf1	Cdh7	Mff	Mcm3	Gm38116
Ezh2	P4ha3	Pf4	Vav3	Gm4859	Prr5l	Fcgr3	Gm29491	Lin9	Gm29454	Itm2c	Gm20587	Terf1
6330415B21Rik	Gvin-ps1	Spp1	Gm32444	Gm43587	Gm14138	BC085271	Gm38155	Cnih4	Gm8338	Gpr55	6720483E21Rik	Sbspon
Gm44435	Il4ra	Gbp9	A930036I15Rik	Gm20568	Rps12-ps10	Gm22005	9330162B11Rik	Gm37095	Dbi	Psmd1	Gm28064	Rdh10
Gm44433	Gm16982	Gm10416	Gm43765	Gm43652	Duox2	Gm10115	Gm38245	Gm2272	Gm8392	Atg16l1	Gm2693	Ube2w
Gm44438	Gm38065	Hcar1	Gm43750	Gm19148	Gatm	Gm13217	Gm2367	A330023F24Rik	Dpp10	Cops8	Gsta3	Eloc
Gm44242	Gm6426	Gm15410	Gm42974	Gm10288	Adra2b	Mir669a-3	Gm36988	Cr1l	Gm37478	Ube2f	Khdc1c	Tmem70
Gm18325	Gm5608	Samd9l	Gm42973	9430025C20Rik	Mal	4930447M23Rik	Gm13389	Rpp38	Gm38263	Asb1	Gm6420	Gm5828
Lair1	Gm45370	Gm27019	Gm42972	Gm11836	Gm14041	Gm13341	Atp5c1	Prpf18	Gm37551	Ndufa10	Gm26524	Jph1
Nfkbid	Cldn24	Plxna4os3	Gm43211	Gm11878	Gm28196	Gm13340	Mir466m	Nudt5	Gm38073	Vps4b	Gm37580	Gdap1
Mir7052	Haus8	Fam180a	Gm42541	Gm11942	Gm14044	Gm13410	Mir297c	Upf2	Gm28299	Tsn	Gm26418	Rbm6-ps1
Gm3198	Calr	Gm43876	Gm43485	Rmrp	Rassf2	Fcnaos	Gm37891	Mir669a-2	Gm37717	Gm28466	Gm15702	Pi15
Mir344	Gm38384	Nat8	Hacd4	Gm12434	Lrrn4	Gm13430	Gm13328	Pfkfb3	Zranb3	Mir6346	Gm20172	Crispld1
Gm9801	Gm15894	Gm44249	Gm12850	Rps18-ps1	Plcb4	Gm13436	Gm13335	Gm37742	Gm28800	Gm29455	Gm37543	Gm28756
Gm45182	Chordc1	Slc6a13	Ttc39aos1	Gm5860	Gm20637	Gm13504	Tmem203	Commd3	Gm38240	Insig2	Gm25294	Efhc1
Gm45183	Tmed2b	Slc6a12	Clspn	Gm12416	Sgk2	Gm13453	Ssna1	Hnmt	Cd55os	Slc35f5	Gm7846	Tram2
Tspan32os	Hyou1	Klrg1	Gm43727	4930407G08Rik	Bcas1	Gm13456	Sapcd2	Nelfb	Cdk18	Rab3gap1	Gm5697	Gm28287
Gm44541	Gm47239	Clec1b	Gm42686	Llph-ps1	Mc3r	Gm13461	Endog	Traf2	Lemd1	Dars	Gm9898	Gm7094
Gm44518	Rexo2	Mgp	Gm42446	Gm25788	Gm10714	Ap2m1-ps	Gm13537	Rexo4	Klhdc8a	Cxcr4	Gm6473	Gm4956
4930435N07Rik	Dnaja4	Gm15499	Gm43662	Gm22154	Bhlhe23	Gm13642	Ggta1	Gm13373	Etnk2	Dyrk3	Gm37999	Kcnq5
Gm44797	Hexa	Gm44085	Gm43000	Gm12933	Car3	Gm13651	Mmadhc	Ddx31	Atp2b4	Gm38067	Gm37110	Rims1
Gm44800	BC050972	Cacng6	Gm43693	Gm13000	Tmem212	Gm13680	Gm13541	Gm13394	Gm25612	Tmem183a	Semp2l1	Mir30a
Gm44801	Gm16010	Cd79a	Gm43829	Rpl31-ps10	Cldn11	Gm13731	Gm13549	Coq4	Syt2	Cyb5r1	Gm37426	Gm29107
Gm44798	Manf	Gm6605	Gm43319	Gm13126	Sox2ot	Gm13772	Gm13620	Gm13427	Gm4204	Klhl12	Gm7114	Ogfrl1
2900027M19Rik	Gm47121	5430431A17Rik	Gm43317	Rps4x-ps	1700017M07Rik	Itpa-ps1	Gm13715	Uck1	Gm4793	Rabif	Gm4785	B3gat2
Gm45393	Lars2	Lrrc32	Gm42766	Gm10108	Trpc3	Gm13904	Gm13771	Psmd5	Tnnt2	Lgr6	Prim2	Smap1
3110080E11Rik	Fabp7	Gm8556	Gm42770	Gm4751	Postn	Gm21596	Mir1955	Rbm18	Ascl5	Ptprv	Gm29228	Fam135a
Mir23a	Derl3	Gvin-ps6	Gm42771	Rpl17-ps5	Spg20	Uqcrh-ps2	Eif3m	Mrrf	Gm29485	Gpr37l1	1700001G17Rik	Gm28439
Irx3	Hsp90b1	Nupr1	Gm42772	Gm7347	Tm4sf1	Gm14026	Gm13961	Gm13560	Gm26936	Timm17a	Gm38173	Gm10222
Gm15606	Gm5175	Ifitm1	2900064K03Rik	Gm4865	Gm20691	Spcs2-ps	Nop10	Galnt3	Uchl5	Gm29718	Gm37905	Gm28438
Gm47481	Gm47972	Gm45074	Gm43176	Gm16288	Wdr49	Gm14046	Gm13991	Hat1	Brinp3	Gm28500	Gm28631	Gm10925
Nxpe1-ps	Avil	Angpt2	Gm42888	Gm10059	Hapln2	Zfp133-ps	Gm14001	Pdk1	Gm15583	Aspm	Mir6896	Lmbrd1
Pigbos1	Nemp1	Gm40466	Gm43789	Gm6450	Mindy1	Nkx2-2	Dtwd1	Scrn3	Lamc2	Rgs2	A930005N03Rik	Adgrb3
Spsb4	Polm	Gm45418	Gm17304	Zfp951	Otud7b	Gm14122	Ciao1	Hoxd1	Rnasel	Ptgs2os2	Gm28306	Gm37211
Gm7628	Ccdc201	Cdh1	Ywhaq-ps2	Rps15a-ps5	Hjv	Gm14150	Vinac1	Plekha3	Teddm2	Odr4	1700101I19Rik	Gm37011
2900079G21Rik	Gm11186	Foxc2	Gm13829	Gm42596	Txnip	Gm14497	Adam33	Nup35	Zfp648	Colgalt2	Gm37224	Gm29214
Gm48743	Zcchc10	Casp4	Gm43165	Gm42471	Mir6481	Bpifa5	Pcna	Calcrl	Ier5	Stx6	Gm37845	Gm37051
Gm48751	Tnip1	Casp12	A430110C17Rik	Gm43012	Gm10355	Rpl5-ps2	Macrod2os1	Rag1	4930518J20Rik	4930439D14Rik	Gm38049	Gm37895
5930403N24Rik	Hs3st3b1	Or8c9	Gm42583	Lrch4	Tspan2	Gm14253	Snrpb2	Caprin1	Gm38329	Dars2	Neurl3	Gm36952
Grin3b	Cbx1	Mpzl2	Rnf133	8430423G03Rik	Gm42722	4930405A21Rik	Smim26	Gm13878	Gm37809	Fmo2	Gm37909	Gm37602
D630033A02Rik	Ifi35	Anxa2	Gm42856	Fscn3	Gm38244	Adig	Gm14225	Ano3	Fasl	Kifap3	4933424G06Rik	2900022M07Rik
Gm19169	C1ql1	Aldh1a2	6330419E04Rik	Gm9794	Csf1	Gm11448	Gm14224	Ccdc32	Rgs4	Tiprl	Gm37020	Gm9884
Gm11945	Galr2	Bmp5	Gm43880	Rpl34-ps1	Gstm7	2900093K20Rik	Rab5if	Rmdn3	Uap1	Gm24637	Lyg2	Gm19028
Gm11953	Pdia6	Tbx18	Gm43873	Gm5576	Gpsm2	Gm11471	Gm14200	Nusap1	Kcnj9	Creg1	Gm16151	Phf3
Tnk1	Gm46344	Gm37457	9330118I20Rik	D6Ertd527e	Gm27244	Gm14260	Gtsf1l	Vps39	Grem2	Uck2	Gm37309	Gm37522
Gm11520	Gm48536	Mir7090	Gm44230	Gm5879	Gm9353	Gm2004	Dbndd2	Tmem87a	Rgs7	Gm5265	Gm37091	Gm37906
Tubb2a-ps2	Ahsa1	Ccr2	Gm20371	Chchd6	Ugt8a	2210418O10Rik	Spata25	Lrrc57	Opn3	Rgs5	Gm3617	Ptp4a1
Gm48538	Gon7	Gm44555	Gm44241	Gm10224	Rpl7a-ps7	Gm1980	Gm11460	Adal	Chml	3110045C21Rik	Gm37265	Khdrbs2
Gm15901	Gm24195	Enpp1	Gm20386	Gm4482	Nfkb1	Gm5844	Zfas1	Ctxn2	Gm37519	Fcgr4	Gm15832	Gm9839
Gm11042	Mxd3	Gm47054	Gm20404	Gm4968	Uox	Gm7488	Mocs3	Zfp661	Smyd3	Sdhc	Gm23722	Gm37618
Gm48692	Gm6263	Lilrb4a	Zfp112	Gm5582	Gm43572	Gm31693	Rbm38	Bub1	Gm6606	Ndufs2	Rfx8	Rab23
Gm48870	Mrps27	Tspan8	4732471J01Rik	Gm6375	Gm10287	Gm43008	Atp5e	Mertk	Gm37069	Copa	Gm37347	Bag2
Gm48889	Smn1	Lyz2	Gm44553	Gm15785	4930566N20Rik	Gm37646	Gm14391	Zc3h8	Gm37542	Pex19	Gm38070	Zfp451
Gm47011	Selenok	Efemp1	Gm44927	Gm7363	Lyn	Gm9701	Gm4724	Polr1b	2010103J01Rik	Gm37145	Il1rl2	Gm37067
Gm32036	Hnrnpc	Gm12089	Gm44847	Gm36210	Mob3b	Gm29808	Gm17258	Fastkd5	Esrrg	Fcrl6	Gm9915	Dst
H4c12	Dleu7	C1qtnf2	Gm45159	Rasl2-9	Igfbpl1	Rtraf-ps	Zfp973	Itpa	Gm26574	Ifi213	Gm37047	Gm37354
H4c8	Slc25a37	Slc47a1	Gm45179	Gm10179	Ccdc180	Mif-ps3	Gm14421	Prnp	Prox1os	Ifi209	Gm28782	Gm26788
H4c3	Gm16260	Asgr1	Gm45176	Prkcz2	Gm12468	Gm4202	Slc17a9	Mkks	Rps6kc1	Fh1	Gm8210	Gm3052
Gm17622	Gm24041	Serpinf1	Gm45177	Gm35611	Gm12469	Rps10-ps1	Mir124a-3	Ndufaf5	Gm31373	Gm37306	Gm8251	Gm37233
Mcidas	Nol12	Gm16075	Gm44678	Gm44883	Musk	Pafah1b1-ps1	Fndc11	Mgme1	Dtl	Adss	Tex30	Ccdc115
Gm10101	Pacsin2	Vtn	Gm44675	Gm36864	Lpar1	Gm6485	Gm14489	Rbbp9	Utp25	Catspere2	Poglut2	Imp4
Gm24378	Creld2	Tefm	C030038I04Rik	Lin7b	Mrpl48-ps	Gm18429	Rps24-ps2	Gzf1	Gm38118	H3f3a	Gm16102	Ptpn18
Phf11d	Rabl2	Ccl2	Gm45130	Kansl2-ps	Dmrtb1	Gm9761	Fabp5	Zfp120	G0s2	Cnih3	4930521E06Rik	Gm28417
Polr2f	Sdf2l1	Ccl7	2210406H18Rik	Gm2546	Ccdc24	Gm4332	Gm37421	Tpx2	Camk1g	Srp9	Gm8307	Cfc1
Bik	Dnajb11	Abca9	Gm44542	Gm5735	Tmem125	Gm4617	Mir124a-2	Pdrg1	Cd34	Degs1	Gm5269	Amer3
1700123O21Rik	Gm15564	Sphk1	Potefam3a	Or51a39	Cldn19	Gm16238	Rpl22l1	Commd7	Gm13184	Fbxo28	Gm18303	Gm29730
Gm36939	Chmp2b	Gm47870	Primpol	Mrps36-ps2	Slfnl1	Gm9396	4933429H19Rik	Cdk5rap1	4930551O13Rik	Capn2	Gm3852	Arhgef4
Gm5406	Gm5479	Fbln5	Gm45635	4930431P19Rik	Nkain1	Gm5855	Exosc9	Map1lc3a	Proser2	Brox	Gm18849	Gm38336
Kifc1	Gm16758	F13a1	Gm15681	Gm45151	E130218I03Rik	Gm2451	Elf2	Rbm39	Gm38386	Mtarc2	Gm37393	Gm37127
Slc39a7	Angptl4	Omd	4931429L15Rik	Gm5904	Clic4	Gm9480	Ndufc1	Zswim3	Mir467c	Iars2	Gm28825	1110002O04Rik
Gm22200	Gm15821	Gm21959	Layn	Gm7290	Lactbl1	Gm6520	Rnf13	Gm14445	Gm33940	4930532G15Rik	Gm38090	Hs6st1
Gm7129	1700071M16Rik	Foxd1	A930006L05Rik	Pcp2	Nbl1	4930430E12Rik	4921539H07Rik	Zfp931	Otud1	Eprs	Gm5253	Gm33280
Rpl30-ps9	Mir6976	9930004E17Rik	Hmgb1-rs16	Gm7434	Padi2	Gm11814	Gm8276	Srms	Etl4	Rrp15	Gm29453	Uggt1
Gm15071	Gm23207	Mmrn2	Gm47108	Gm44516	Gm13039	Gm11824	Plrg1	Oprl1	Gm17171	Smyd2	Gm8420	Arid5a
Mid1-ps1	Cdc25c	Ptgdr	Gm48400	Gm15418	Gm13168	Gm11852	Rps3a1	Pkia	Nxph2	Nenf	Gm3940	4930403P22Rik
	Dnd1	Gm22116	A230081H15Rik	Gm7600	Gm15951	Fhl5	Gm3788	Gm5841	Gm38383	Ppp2r5a	Gm31812	Kansl3
	Cdk2ap2	Or10g1b	Gm47016	Gm6180	Gpr153	Gm12350	Gba	Myef2l	Gpsm1	Irf6	Gm18301	Fer1l5
	Naaladl1	Gjb2	Gm47590	Actg-ps1	Tmem88b	Gm13304	Mir92b	Impa1	Col5a1	A130010J15Rik	Gm5976	Lman2l
	Stip1	Gm54621	Gm47472	Gm9892	Gm15733	Creb3	Hax1	Snx16	Lrrc8a	Gm37691	Gm5527	Cnnm4
	Fbxw4	Ranbp3l	Gm40778	Gm25379	Gm4959	Ptma-ps2	Rps27	Ralyl	Ptpa	Hspa14	Mstn	Cnnm3
	Gm14828	Pkdrej	Gm47801	Gm7730	Crygn	Gm12452	Jtb	Gm6300	Gm14488	Phyh	1700019A02Rik	Ankrd23
	Pabpc1l2a	Krt80	Gm23819	Gm39197	Gm21663	Gm12482	S100a10	Bhlhe22	Gm13610	Cdc123	Gm28777	Ankrd39
	S100g	Serpind1	Mir142hg	Gm7901	Gm5067	Gm11249	Oaz3	Pde7a	Bbln	Gm13262	Ormdl1	Sema4c
		1110008E08Rik	Birc5	Gm2225	En2	Aldoart1	Psmb4	Hltf	Pip5kl1	Gm13310	Gm6801	D430040D24Rik
		Mx2	Nol10	Fth-ps3	Sh3bp2	Gm11263	Tmod4	Ghsr	Stxbp1	Hacd1	Mir7681	Cox5b
		Slc22a2	Gm48904	Rps13-ps1	Qdpr	Gm12418	Gm9207	Ccna2	Garnl3	Gm37697	Gm24251	Actr1b
		Gm6712	Dock4	Impdh2-ps	Gm42634	Gm12669	Rpl21-ps11	Nudt6	Pbx3	Gm13313	Gm37633	Gm33533
		Zfp677	Gm527	Gm10073	Gabrg1	Gm12657	Phgdh	Gm7815	Strbp	Gm13325	A130048G24Rik	Zap70
		Pi16	Gm18113	Tmed6	Zar1	Gm12715	Gm43024	Plk4	Gm44063	Dnajc1	E330011M16Rik	Tmem131
		H2-Q1	Gm18030	Snord71	Tec	Skint1	Gm42659	Mfsd8	Acvr2a	Gm13379	Gm17971	Gm37506
		Lama1	Acot4	Syce1l	Slc10a4	Gm12816	Gm43329	Rab33b	Lypd6b	Mrpl41	Gm5147	Gm38115
		Ltbp1	5330409N07Rik	Slc7a5	Gm42668	Hpdl	Gm4540	Exosc8	Lypd6	Fam166a	Gm8292	F830112A20Rik
		Cyp1b1	4930474N09Rik	A530010L16Rik	Cxcl5	Gm13015	Gm5075	Gm25132	Rnd3	Tmem141	Gm4081	Vwa3b
		Gemin6	Mir342	Gm7390	Gm2861	Mir697	Gstm5	Gmps	Gm13493	Ubac1	BC055402	Inpp4a
		Colec12	Gm48259	Gm10182	1700010H22Rik	Rpl28-ps3	Psma5	Ssr3	Cacnb4	Gle1	Sgo2a	4930439A04Rik
		Gm22791	Gm48262	Gm27201	Gm16226	Fam167b	Gm22942	Gm6555	Bloc1s2-ps	Tor1a	Gm55816	Gm37135
		Gm4950	Gm47411	Gm5614	Gm43514	Gm13215	Gm17775	Ppid	Rprm	Exosc2	G730003C15Rik	4930594C11Rik
		Gm16538	Or2b7	Gm8543	Gm32051	Gm12989	A930005H10Rik	4930579G24Rik	Galnt13	Swi5	Gm29017	Gm43213
		Slc22a6	H4c17	Gm39325	Gm43364	Gm12988	Gm5981	Gm9989	Nr4a2	Ptges2	Gm19125	Cracdl
		Ahnak	H4c6	Tmprss5	Gltp	Rpl38-ps1	Tram1l1	Fhdc1	Gm13582	Gm24165	Gm26813	4930556I23Rik
		Anxa1	Gm30302	Rps6-ps3	Oasl2	Cplane2	Gm42837	Mab21l2	Tbr1	Gm13524	Gm28411	4930470B04Rik
		Gm14799	1700014D04Rik	Gm6166	Gm15690	B330016D10Rik	Rpl34	Fcrls	Dpp4	Gm13407	Gm29596	Gm19863
		Gm6787	Ahrr	Gm18541	P2rx7	Gm13127	Aimp1	Smg5	Fign	Stom	Snord11	Tsga10
		Pola1	Ckmt2	Pdcd7	Dnah10	Gm13226	Ppa2	Rit1	Slc38a11	Gm13446	Gm37977	Lipt1
		Cxcr3	B230110C06Rik	Uba52-ps	2210412B16Rik	Gm13034	2810428J06Rik	Them4	Scn1a	Gm43621	Gm18829	Eif5b
		Pin4	Mss51	Gm5746	Styxl1	Gm13136	Oaz2-ps	Mrpl9	Gm13601	Nek6	Cyp20a1	Gm37062
		Il13ra2	Lrtm1	Gm28530	Spacdr	Masp2	Gm42706	Scnm1	Lrp2	Psmb7	Gm11575	Aff3
		Bmx	Gm6498	Gm7436	Gjc3	Gm3203	Rpl36a-ps2	Lysmd1	Gm13623	Arpc5l	Gm11576	Gm16150
			Gm26679	Tusc2	Uncx	Tubb4b-ps1	Adgrl4	Ensa	Ttc30a2	Gm13480	Gm38137	Gm16152
			1700027A07Rik	Prss43	Gna12	Gm23993	Gm42942	Mcl1	Fads2b	Rbm43	Gm29640	Gm34727
			Gm9968	Gm10608	Gm43398	Gm6543	Rps20	Gm43436	Gm13719	Nmi	Gm29641	Lonrf2
			Gm15713	Gm5421	Gm26736	Gm15719	Rad54b	Mrps21	Chrm4	Stam2	Pard3bos2	Gm37707
			Gm11110	Gm5422	Dlx6	Gm6560	Gem	H2bc21	Mir6999	Upp2	Gm38351	Pdcl3
			Gm14612	Gm10327	Met	Gm3724	Gm11826	H3c15	Alkbh3os1	Ly75	Gm29084	Cnot11
			Gm26351	Gm47356	Gm42852	Mir3097	Ripk2	Gm26654	Lrrc4c	Psmd14	Gm11599	Snord89
			Apex2	Rps8-ps1	Gpr37	Gm7816	Gm11868	Prkab2	Gm17076	Ttc21b	Rps27-ps1	Creg2
			Klf8	Prf1	Gm13863	Gm5865	Tstd3	Sec22b	Gm13919	Gm13627	Ino80dos	D930019O06Rik
				Snord98	Rarres2	Gm7931	Smim8	Gm12400	Pamr1	Klhl23	Snora41	Map4k4
				Gm4796	Gpnmb	4930448I18Rik	Smu1	Gdap2	Cd44	Ssb	4933402D24Rik	4930456G14Rik
				Gm19810	Gm16499	Gm43686	Gm12403	Tspan2os	BC016548	Sp5	Gm13749	Gm16894
				Smim24	Chn2	Gm6051	Gm12472	Nras	Gm13883	Gad1	Gm13750	Il1r1
				Gm37631	Qrfprl	Rpl7-ps7	Gm568	Gm10964	Rcn1	Mettl8	2810408I11Rik	Slc9a4
				Rpl6l	Vamp5	Gm5869	Orm3	Phtf1	Bbox1	Rapgef4	Gm38058	Gm37915
				Gm8960	Eva1a	Gm7832	Gm11223	Cept1	Fmn1	Cdca7	Akr1cl	Mfsd9
				Gm11951	Rtkn	Gm5558	Ywhaq-ps3	Lamtor5	Scg5	Sp3os	Cryge	4930420N18Rik
				Gm11954	Gm43890	Gm15710	Rps6	Gm19391	Meis2	Ola1	Cryga	Gm20646
				Gm12599	Gm7507	Gm5559	Acer2	C130013H08Rik	Tmco5	Chn1	D630023F18Rik	Pou3f3
				Gm12663	Gm44097	Gm5560	Mir6402	S1pr1	Rhov	Atp5g3	Gm8812	Pantr2
				Gm12013	Cav3	Gm3511	Tusc1	Extl2	Oip5os1	Gm13668	Gm24729	Dalir
				Glns-ps1	Ninj2	Rpl37rt	Gm12693	F3	Tyro3	Mtx2	Gm25411	Mrps9
				Gm12063	Ano2	Gm13841	Tm2d1	Ostc	Wdr76	E030042O20Rik	Myl1	Gm23126
				BC053393	Styk1	Gstm2-ps1	Gm12799	Tbck	Shf	Prkra	Gm15826	Tgfbrap1
				Gm12174	Tas2r125	Gm6444	Gm12870	Bmpr1b	Slc30a4	Ube2e3	Gm28497	AI597479
				Gm12191	Eps8	Gm2404	Magoh	2410004B18Rik	Gm27003	Fam171b	Gm29113	Fhl2
				Gm25930	Gm43931	Gm20768	Uqcrh	Spata1	Bcl2l11	Tmx2	Gm28112	Nck2
				Gm12242	Gm15873	Gm16089	Prdx1	Rpf1	Ttl	Gm13740	Gm28580	Gm37536
				Tekt3	A930016O22Rik	Gm15502	Gm12844	4930555A03Rik	9830144P21Rik	Mtch2	Atic	Gm38228
				Gm12294	Plaur	6330418K02Rik	Or13p4	Slc44a5	Il1b	Ndufs3	Apol7d	Ecrg4
				Gm12335	9530053A07Rik	Gm10874	Svbp	Fpgt	Il1bos	Cstpp1	Gm39662	Gm29155
				Rps12-ps19	Sirt2	Eif3b	Cdca8	Gm24373	Stk35	Ckap5	Gpbar1	Gm29157
				Dlx4	Ppp1r14a	Gm8494	Gm12929	Cth	Tgm3	Gm10804	Gm37503	Gm29156
				Gm11693	Dmkn	Gm19617	Gm25600	Gm22781	Rnf24	Hsd17b12	Mir26b	Uxs1
				Gm11753	Mag	1700012C14Rik	Csmd2os	Gm11808	Snrpert	Api5	Vil1	Gm16103
				Gm6682	Gm37452	Cpa4	Hmgb4	Cfap418	AV099323	Iftap	Prkag3	Tpp2
				Pgk1-rs7	Plekhf1	Mir29a	Rbbp4	Pdp1	Fermt1	Gm20693	Gm29539	Mettl21c
				Gm46339	Klk6	Gm13854	Eif3i	Rbm12b1	Bmp2	Fjx1	Gm16582	Bivm
				Mrto4-ps1	Magel2	Atp6v0c-ps2	Gm12970	Otud6b	Gm14038	Lmo2	Cryba2	Ercc5
				Gm47441	Mkrn3	Or9a7	Snhg12	Calb1	Lamp5	Cd59b	Ihh	Txn-ps1
				Gm6992	Peg12	Gm6352	Med18	Ndufaf4	Pak5	Emc7	Nhej1	Gulp1
				Gm6218	Gm44950	Gimap8	Trnp1	Btf3-ps8	Pcsk2os1	Gm13967	A630095N17Rik	Gm37626
				Gm48655	Nmb	Gimap5	Fam110d	C9orf72	Ovol2	Actc1	Gm28902	Col5a2
				Gm24233	Pde8a	Gm17060	Gm12983	Topors	Dzank1	Srp14	Gm17751	Gm38211
				Prox2os	4933406J10Rik	Gm8129	Rpl11	Dnaja1	Napb	Inafm2	Gm28410	Dnah7b
				Gm19238	Dgat2	Rps15-ps2	Micos10	Chmp5	Zfp937	Chp1	Gm37884	Gm28151
				Gm9616	Gm17931	Gm6695	Sdhb	Gm26084	AA387200	Ndufaf1	Mogat1	Gm28527
				Vdac3-ps1	Pgap2	Gm8566	Gm13118	Nudt2	Nrsn2	Haus2	Gm28071	Tmeff2
				4930470G03Rik	Or51u1-ps1	Gm20560	Gm13140	Rpp25l	Necab3	Tmem62	Fam124b	Gm28322
				Gm29787	Dnajc19-ps	Gm6210	Gm13135	Fam205c	Raly	Ccndbp1	2310015K22Rik	Gm28319
				Gm7695	Olfml1	Npm3-ps1	Zfp979	Tstd2	Gm14238	Duoxa1	Gm37932	Gm28320
				1700015C15Rik	BC051019	2610306M01Rik	Trp73os	Inip	Ggt7	Gm9913	Gm7516	Cavin2
				Gm5451	Gm9064	9930120I10Rik	Mrpl20	Lurap1l	Rpl21-ps9	Galk2	Tm4sf20	Nabp1
				Gm10263	Ccp110	Gm5881	Abcb1a	Gm12656	Gm14169	Stard7	Gm7539	Gls
				1700023H06Rik	Gprc5b	Tpt1-ps3	Gm8925	Cyp2j9	Mafb	Fahd2a	Krtap28-10	Nab1
				Rpl27a-ps4	Chp2	Rpl36-ps12	Gm43110	Ak4	Rims4	Anapc1	Gm47969	Gm53065
				Gm17222	Gm18561	Gm5578	Cct8l1	Pde4b	Kcns1	Gm56350	Krtap28-13	Nemp2
				Gm8206	Gm44672	Gm7292	Gm43096	Czib	Zswim1	Slc20a1	Gm37058	Gm37242
				Slc25a5-ps	Fgfr2	Gm16199	Atraid	Coa7	Ncoa5	Vps16	Gm18304	Mfsd6
				Rpl13-ps3	Fam53b	Gm44227	Krtcap3	Kncn	Tshz2	Gfra4	Mir6353	Gm29670
				Cdadc1	D7Ertd443e	Nanog	Gm43312	Cited4	AY702102	Gm14232	Gm18342	Inpp1
				Msra	Ebf3	Gm6423	Gm10461	Hpcal4	4930470P17Rik	Tmem230	Gm7281	Gm16107
				Ints9	Tcerg1l	Lpar5	G630022F23Rik	Gm12941	Dok5	Gpcpd1	Gm10552	1700019D03Rik
				Rps3a2	Gm9358	Gm7308	Gm25918	Zmym1	Cbln4	Trmt6	Gm17017	Ankrd44
				Gm23509	Nkx6-2	1700101I11Rik	Gm42559	Zmym6	Ntsr1	Mcm8	4933407L21Rik	Gm37370
				Rpl36a-ps1	Cfap46	Gm15720	Hgfac	Taf12	Nkain4	Crls1	Spata3	Sf3b1
				Gm4654	Ano1	Gm15784	Gm15650	Rpa2	Chrna4	Ankef1	Gm22786	Hspd1
				Chrac1	Fgf3	Gm15929	Mrfap1	Gm13213	Samd10	Calr-ps	C130036L24Rik	Gm16581
				Gm15387	Sox1ot	Nlrp5-ps	8030487O14Rik	Gm13131	Gm8797	Snx5	Gm45908	Mob4
				Lypd2	Sox1	Mrip-ps	Tent2-ps1	Errfi1	Tpd52	Polr3f	Tex44	Gm6822
				Rps6-ps1	Arhgef10	Gm8209	Rpl9	Rer1	A930014E01Rik	Dtd1	Nppc	Rftn2
				Gm5805	Got1l1	Gm7287	Gm43794	Prkcz	Gm2464	Naa20	Gm29097	Gm10561
				Gm4335	Gm45470	Gm9844	Gm15949	Nadk	Mir124-2hg	Crnkl1	Gm29055	Mars2
				Rpl39-ps	Gm38414	Gm4613	Gnrhr	Gm16023	Gm43834	Kiz	Gm37541	Plcl1
				Gm10247	Mtus1	Pgam1-ps2	Gm9958	B3galt6	A830092H15Rik	Nxt1	Gm37017	Gm38056
				4930509G22Rik	Enpp6	Josd1-ps	Trmt112-ps1	Crot	Mir21b	Abhd12	Akp-ps1	Gm37382
				Gm15806	Gm45242	Gm44710	Gm33370	Dmtf1	Actrt3	Nanp	Chrng	Tyw5
				Igll1	Gm23515	Rbm42	Tmem150cos	Orc5	Usp13	Gm14167	Snorc	Spats2l
				Gm6030	Pbx4	Gm9294	Mrps18c	Rint1	Smim43	Srxn1	Sag	Gm17234
				Gm9575	Tssk6	Gm15545	Gm8258	Klhl7	Gm43414	Csnk2a1	Gm15369	Kctd18
				Gm6767	Gm35572	Rpl14-ps1	Gm8152	2310074N15Rik	3830422I06Rik	Dnmt3bos	Gm15376	Aox1
				Snora78	Calr3	Gm44898	Rpl5	Xrcc2	Gm2136	4930519P11Rik	Dnajb3	Gm37607
				Gm5430	Hhip	Atp5l-ps1	Gm42517	Ube3c	Gm42898	Ahcy	Glrp1	Bzw1
				Msln	Frem3	Rpl17-ps10	Atp5k	Mpv17	Gm43471	Uqcc1	Gm37521	Gm15834
				Metrn	Gab1	Gm45169	Gm17655	Fndc4	Dclk1	Norad	Gm28722	Hycc2
				4930526A20Rik	Nkd1	Gm7180	Gm42488	Plk-ps1	BB187690	Ndrg3	Gm36970	Cbx3-ps7
				H2-Oa	Snx20	Gm7964	Gm42913	Tbc1d14	Mindy4b-ps	Rbl1	Mlph	Gm20257
				Gm9613	Ces1d	Gm26705	Pop5	Tmem128	Plch1	Rpn2	Gm7776	Cflar
				Gm5093	Gm30606	Gm6341	Triap1	Gm16401	Ppm1l	Rprd1b	Gm7785	Casp8
				Klhdc3	Lrrc36	Gm7027	2510016D11Rik	Gm42613	B3galnt1	Ttpal	Gm17090	Gm37760
				Ckb-ps1	Tppp3	Gm4887	Rpl6	Smim20	Sptssb	Serinc3	Espnl	Trak2
				Rpl21-ps7	Gm39244	Gm15500	Gm42879	Gm43778	Serpini1	Sys1	1700020N18Rik	Tmem237
				Gm10557	Calb2	Insc	Gm38102	Gm16273	Gm37672	Gm14397	Gm37036	Als2
				Gm8181	Fa2h	Gm4353	Ran	Aasdh	Rxfp1	Trp53rka	Mir6900	Fzd7
				Mospd4	Mir7077	Gm4366	Gm6139	Uba6	Gm26984	Cse1l	Gm29483	Gm973
				Gm4841	Gm45857	Gm44876	Gm10051	Gm43432	Tdo2	E130018N17Rik	Gm29481	1700122D07Rik
				Rps2-ps10	1700012B09Rik	Gm9299	Gm43480	Dck	Gucy1b1	1700017J07Rik	Mir149	Nop58
				Adrb2	Gm48069	Gm15483	Gm43604	G3bp2	Gucy1a1	Pfdn4	9430060I03Rik	Gm26287
				Gm17383	Anln	Gm9333	Gm38082	Nup54	Fbxw7	Gm14274	Aqp12	Bmpr2
				Rpl21-ps8	Mcam	Gm9347	Fis1	Ccng2	Gm19439	Rae1	Gm28086	Gm38125
				Pcna-ps2	Ccdc153	Gm4459	Mir8116	5430416N02Rik	Bglap3	Gm14410	Mab21l4	Fam117b
				Gm336	Phldb1	Fuom	Gm15672	Coq2	Slc25a44	Gm14325	Gm28535	Carf
				Gm5512	Drd2	Or13a17	Gm26925	Helq	Sema4a	Gm14326	Gm7867	Nbeal1
				Gm5513	Plet1os	Gm5905	Bud31	Cdc7	Gm37584	Ppp1r3d	Mir6345	6030460B20Rik
				Gm10819	Cryab	Gm7389	Gm34248	Pigg	Rplp0-ps1	Psma7	Ano7	Abi2
				Ppp1r2-ps3	Sln	Gm45224	Rpl21	Gm15446	Riiad1	Pex2	Gm37250	Raph1
				Kif20b	Gm48805	Gpi-ps	Rps10-ps4	Zfp932	Selenbp1	Il7	Gm28536	Eif4a-ps4
				Gm15801	Gm22571	Gm45044	Pomp	Myo1h	Mir7013	Stmn2	Gm22089	Gm38012
				Gm15432	Gm48789	Gm45420	Gm10167	1500011B03Rik	Gm9173	Hey1	Gal3st2	Nrp2
				Rpl7-ps9	Gsta2	1810012K16Rik	Asb4	1110006O24Rik	Sv2a	Mrps28	Gal3st2c	Gm37121
				Gm5385	Gm28703	B230112G18Rik	Sem1	Rab35	Gm20628	Gm15466	Neu4	Ino80d
				Gm14586	A730094K22Rik	5430430B14Rik	Asns	Spring1	Fcgr1	Zfand1	Gm5264	Gm20342
				Gm14681	Zic1	AI429214	Rnps1-ps	Anapc5	Ankrd34a	Gm38317	Panct2	Gm26457
				Gm8172	Zic4	Gm45660	Smim30	Rnf34	Ankrd35	Gm16399	Gm6430	Gpr1
				Rpl30-ps10	Nme9	Smarce1-ps1	Cpa2	Gm43411	Gm12427	Cyp7b1	Gm37171	Zdbf2
				Gm14744	Bfsp2	Gm45693	Gm13844	Diablo	Hao2	Gm43672	Gm29460	Adam23
				Gm14753	Cacna2d2	Gm18860	Gm14547	Mtrfr	Ptgfrn	Mynn	Gm19029	Gm22281
				Gm14774	Cdhr4	Gm18646	Fmc1	Glt1d1	Gm16160	Zfp639	Gm29668	Mdh1b
				Tpt1-ps6	Gm38004	Gm9644	Mrps33	Mrps17	Gm43070	Actl6a	Psmb6-ps2	Klf7
				Actb-ps1	Elp6	Gm5909	Rbpj-ps3	Crcp	Kcnc4	Mrpl47	Gm28187	Creb1
				Gm7331	Nradd	Cngb1	Malsu1	Kctd7	Gm12497	Ndufb5	Gm20281	Gm28982
					Gm35715	Gm5913	Pals2	Gm15921	Ntng1	Gm42694	Gm36969	Ccnyl1
					Tdgf1	Gm8730	Nfe2l3	Prkrip1	Olfm3	Dnajc19	Gm15699	Fzd5
					Eomes	Rps13-ps4	Gm15526	Cyp3a13	Gpr88	Gm7733	Gm28404	Plekhm3
					Scn5a	Rps12-ps9	Nt5c3	Cnpy4	Fnbp1l	Spata5	Gm20302	Idh1
					Gm49427	Gm9172	Gm44389	Zfp68	Ndst3	Gm6069	Gm8004	Pikfyve
					Mobp	Gm26397	Usp39	Gm15497	Gm42510	Gm37199	Gm10193	Map2
					Hhatl	Cbx3-ps8	Gm26640	Zfand2a	Camk2d	Stoml3	A530053M12Rik	Gm10558
					1700048O20Rik	Gm27219	Gm6261	Mmd2	Gm43011	Ufm1	Gm8141	Unc80
					Gask1a	Tpt1-ps5	Mir6374	Zfp12	Gm43005	Rfxap	Gm36944	Gm37181
					Adgb	Gm47986	Snrpg	Aimp2	Gm42449	Eif2a	Gm19927	Rpe
					Myb	Sh2d7	Gm44292	Ptcd1	Dkk2	Siah2	Gm8173	Gm37570
					Samd3	Rab7-ps1	Gm44418	Flt3	Cxxc4	P2ry13	Gm17916	Gm38387
					Gm17148	Cyp1a1	Cnbp	Gm43597	Gm43559	Tiparp	Gm28169	Gm38162
					Unc5b	Gm7589	Gm15612	Rpa3	Slc9b2	Gm37305	Gm26080	Gm15789
					Npffr1	Kbtbd13	Ppp1r2-ps2	Gm20186	Ddit4l	Gfm1	2900060B14Rik	6820402A03Rik
					Tspan15	Gm3436	Gm15631	Tspan12	Gm40155	Mfsd1	Gm26831	Gm37285
					Itgb2	Gm18821	Gm16433	Tnpo3	Gm43088	Smc4	Ralb	Gm37755
					Gamt	Aldoa-ps4	Gm44081	Tmem209	Trmt10a	Nmd3	Gm27184	Gm38218
					Gm48448	Rps27a-ps2	Gm44280	Nup205	Rap1gds1	Pdcd10	3830432H09Rik	Acadl
					Tmcc3	Gm8228	Mkrn2os	Gm43578	A830019L24Rik	Etfdh	Gm3851	Gm15793
					Gm47725	Gm5619	Rpl32	Rpl30-ps1	Prkacb	Ctso	Gm3551	Erbb4
					Gm47338	Tmem41b-ps	Alox5	Dennd11	Msh4	Lrat	Gm17973	Gm37100
					Gm40761	Gm5620	Gm18981	Or2r2	Ptger3	Gm37933	3110009E18Rik	Gm15670
					Gm5176	Gm5920	B4galnt3	Gimap6	Tox	Cd1d1	Gm38283	Gm19335
					Cpm	Gm5621	Clec2d	Tra2a	Car8	Naxe	Gm15392	Gm37735
					Avpr1a	Gm9385	Clec12b	Ccdc126	Clvs1	Cct3	Htr5b	Gm37061
					Arhgap9	Gm47159	Sox5os1	Fkbp14	Plekhf2	Ssr2	Gm24791	Gm16076
					Erbb3	Scp2-ps2	Gm43909	Plekha8	Necab1	Gm20652	Gm37066	Gm29114
					Gal3st1	Gm10052	Atp6v0c-ps1	Lancl2	Coq3	Dap3	Gm28929	Ikzf2
					Ddc	Gm48279	Ube2s	Smarcad1	Pou3f2	4933434E20Rik	Gm25578	Gm29112
					Gm12115	Gm10335	Gm44585	Kdm3a	Fut9	Ilf2	Gm38301	Gm38272
					Kcnip1	Gm8355	Pafah1b1-ps2	Mat2a	Gm12380	Snapin	Tmem163	Gm37456
					Kcnmb1	Gm48537	Zfp954	Gm44163	Phf24	Gm42672	Acmsd	Bard1
					Nipal4	Gm4895	Rps5	Gm44231	Tesk1	Vps45	Mir128-1	Gm6947
					Gjc2	Gm7791	Gm45508	Mthfd2	Coro2a	Pex11b	Gm38330	Fn1
					Efnb3	Gm10145	Tmem160	Paip2b	Gm12459	Rnf115	Gm15790	Gm5829
					Gm12315	Gm9824	Dact3	Gm10444	Epb41l4b	Gm12428	Gm37064	Pecr
					Gm12326	Gm5171	Ccdc8	Pradc1	Gm12579	Hsd3b1	Gm29428	Marchf4
					Aspa	Gm17795	1700058P15Rik	Nat8f4	Ugcg	Wdr3	Gm37109	Igfbp2
					Gm45027	Pam16l	Zfp296	Tprkb	Aknaos	Csde1	C4bp	Igfbp5
					Trp53i13	Gm9118	Cd177	Mxd1	Astn2	Ap4b1	C4bp-ps1	Tns1
					Pipox	Gm47894	Rps19	Snrnp27	Gm11225	Slc16a1	Gm37163	Arpc2
					Gm11205	Gm5778	Gm38569	Gmcl1	Frmd3	Ddx20	Gm25549	Aamp
					Rffl	Gm5951	Gm29763	Mrps25	Ptprd	Gm43848	Gm17796	Pnkd
					Ccl3	Gm32687	Capn12	Kbtbd8	Gm42303	Atp5pb	Gm28913	Gm37931
					Lhx1	Gm5425	Pdcd2l	Eif4e3	Gm11242	Wdr77	Gm29487	Catip
					Lhx1os	Gm47589	Gm44636	Gpr27	Ttc39b	Ahcyl1	Slc45a3	Slc11a1
					Gm11440	Gm3571	Gm18558	Trnt1	Gm12653	Gstm6	Mir135b	Ctdsp1
					Septin4	Gm20091	Nudt19	Emc3	Prkaa2	Gstm3	Gm7241	Gm37733
					Calcoco2	Gad1-ps	Pop4	Vhl	Pcsk9	Gstm4	Nuak2	Zfp142
					Cnp	Csl	Rps11	Gm17733	2700068H02Rik	Gnai3	Gm28609	Rnf25
					Vps25	Gm5781	Cd37	Zfp248	Dhcr24	Gpr61	Gm23939	Stk36
					Vat1	4930484H19Rik	Gm10252	Bid	Lrp8os3	Sars	Lax1	Ttll4
					Sost	Gm15905	Gas2	Slc2a3	Gm23138	Tmem167b	Optc	Cdk5r2
					Gfap	Gm11966	Siglech	4930557K07Rik	Zfyve9	Prmt6	Gm18970	Cfap65
					Gh	Rps15a-ps6	Gm18642	Gm17089	Rab3b	Amy1	Btg2	Cnppd1
					Prr29	Eldr	Gm26097	Crebl2	Elavl4	Trmt13	Gm38140	Retreg2
					Cacng5	Gm12026	Gm7367	Amn1	Tal1	Snx7	Gm8618	Zfand2b
					Cep112it	Pgam1-ps1	Gm18129	Rdh13	Plk3	Gm43444	Gm37935	Abcb6
					Cdc42ep4	Rpsa-ps4	Gm19032	Zfp583	Rnf220	Alg14	Gm15454	Ankzf1
					Ttyh2	Hspd1-ps3	Gm5898	Zfp78	Tmem269	Abcd3	Mgat4e	Glb1l
					Kif19a	Gm12164	Gm45212	Gm44584	Rims3	Dnttip2	Ptpn7	Stk16
					Otop3	Gm12183	Rlbp1	Zfp773	D130007C19Rik	Gm43283	Elf3	Tuba4a
					Ubald2	Atp5pb-ps	Sec11a	Zfp329	Epha10	Prss12	Lmod1	Ptprn
					Gm31938	Gm12251	Rps17	Zbed4-ps2	1700125G02Rik	Gm42515	Lad1	Gm28294
					Gm48898	Gm12254	Gm45698	Pnma8a	Rspo1	Larp7	Mroh3	Dnpep
					4833405L11Rik	Gm12263	Phgdh-ps1	Gm45150	Grik3	Zgrf1	Gm37552	Speg
					Gm9359	Grap	Gm44704	Cd3eap	Stk40	Tifa	Gpr25	Gm15178
					Nkx2-1	Snord49a	Gm45162	Zfp180	Gm12934	Fam241a	9230116N13Rik	Gmppa
					Gm18940	Rangrf	Gm23928	Zfp235	Trim62	Enpep	Gm37057	Asic4
					Gm47987	9130213A22Rik	Gm8319	Zfp108	C77080	Mcub	Mir181a-1	Chpf
					Gm32369	Tnfsf12	Rps3	Zfp93	Sync	Gm42872	Mir181a-1hg	Obsl1
					Slc38a6	P2rx1	Neu3	Tmem91	Fabp3	Gm43602	Gm37080	Inha
					Plekhh1	Gm12346	Lipt2	Zfp607b	Gm10300	Emcn	Gm37101	Stk11ip
					Acot1	Gm12732	Gm10603	Zfp60	Oprd1	Adh5	Gm37045	Epha4
					Ngb	Cryba1	Plekhb1	Zfp626	Gm22767	Metap1	Dennd1b	Mir6352
					Gm8655	Gm22947	P2ry6	Gm26891	Cd164l2	Gm6059	Gm37470	Gm28995
					Kcnk13	Gm11425	Gm10602	Zfp780b	Sytl1	Gbp2	Gm37718	4833412K13Rik
					Lbhd2	Gm11478	Ilk	Eid2b	Mir7227	Gtf2b	Gm29170	BC035947
					Xrcc3	Atp5l2-ps	Taf10	Fam98c	Crybg2	Selenof	Rgs13	Utp14b
					Pacs2	Gm11633	Rpl27a	C230062I16Rik	Stmn1	Ddah1	Rbm6-ps2	Kcne4
					Sp8	Srsf3-ps	Gm24888	Zfp14	Camk2n1	Bcl10	Rgs1	Ap1s3
					Prl	Gjd3	4933406I18Rik	Zfp788	Pla2g2f	Ttll7	Gm29514	Gm37886
					Gm10129	Gm11560	Rps13	Zfp658	Otud3	Rabggtb	Gm15443	Wdfy1
					Kif13a	Cd300c2	Rps15a	Zfp473	Igsf21	Gm24494	Ska2l-ps	Cul3
					Id4	Gm11752	Gm45084	Mir7054	Gm13016	Cryz	Gm37671	Gm37902
					A830005F24Rik	Mir338	Uqcrc2	Gtf2h1	Gm13025	Sdcbp	Mir7682	Gm37262
					Gm28557	Gm9077	Lcmt1	Atp10a	Efhd2	Ndufaf6	Gm36527	Gm37645
					AA414992	2810032G03Rik	Dctpp1	Gm10623	Gm13234	Gm11821	2810414N06Rik	Gm38062
					Slc6a19	Nfyc-ps	Snora30	Gm39027	Clcn6	Cibar1	Btf3-ps14	A630081D01Rik
					Serinc5	Gm4928	Gm44759	Pgpep1l	Gm13205	Gm11837	Ncf2	Nyap2
					F2r	Gm4294	Prss53	4930429H19Rik	Cenps	Decr1	E330020D12Rik	Irs1
					Tmem171	Gm48557	Rgs10	Klhl25	Ctnnbip1	Nbn	Gm25588	Rhbdd1
					Erbin	Gm10054	Gm16044	Stard5	Espn	Osgin2	Npl	Gm19552
					Actbl2	Bnip3l-ps	Nsmce4a	Zfand6	Mmel1	Gm11870	Gm29529	Gm28940
					Isl1	Gm20535	Htra1	Eed	Gabrd	Fbxl4	5530400K19Rik	Col4a4
					Gm8237	Gm21297	Gm45597	Tmem126b	Tmem52	Gm11893	C230024C17Rik	Col4a3
					Sntn	Gm18726	Mir1962	Rab30	Tmem240	Casp8ap2	Gm28513	Gm28941
					Dnah12	Gm18025	6330420H09Rik	Nars2	Rnf223	Lyrm2	Rgsl1	Agfg1
					Prkcd	Gm7392	Gm7380	Kctd21	Samd11	Gm11941	Teddm1b	A030005L19Rik
					Slc18a3	Gm7172	Psmd13	Snord15a	Gm24525	Rragd	Gm38352	Gm7553
					Frmpd2	Gm39473	Pidd1	Gm10605	Dbf4	Pm20d2	Teddm1a	Daw1
					Sncg	Wdr89	Rplp2	Spcs2	Elapor2	Aco1	Gm29291	Sphkap
					Cdhr1	Gm5436	Gm45493	Clpb	Grm3	Smim27	Gm28286	Gm6374
					Ltb4r1	Gm37980	Gm20778	Trim30c	Gm42909	Bag1	Gm9530	Gm37517
					Phf11b	Gm6863	Smim19	Cavin3	Sema3a	Gm12394	Gm38038	Dner
					Fam167a	Gm3379	Gm45343	Rrp8	Gm43719	Vcp	Gm36934	Gm37959
					Kif13b	5033406O09Rik	Lsm1	Gm9449	Gm42444	Hint2	Gm37383	Gm37925
					Pnoc	Gm9517	Fnta	Gm45819	Gm3510	Clta	Gm9694	Trip12
					Ebf2	Gm9267	Plpbp	Wee1	Hgf	4930517J16Rik	A430050A11Rik	Gm37738
					Gm6878	Gm48838	Gm22140	Gm45473	Gm43489	Tomm5	Gm2000	Fbxo36
					Lgi3	Gm10357	Gm8268	Calcb	Rpl31-ps5	Trmt10b	Tex35	Slc16a14
					Fgf17	Gm9512	Gm8291	Gm44777	Gm43215	Exosc3	2810025M15Rik	A530032D15Rik
					Fam216b	Gm48492	B430010I23Rik	Gpr139	Gm16113	Tex10	Mir488	A530040E14Rik
					Cnmd	Gm23779	Scrg1	Sbk1	Gm43141	Mrpl50	Gm37848	Sp110
					Slain1	AK157302	Gm9755	Ypel3	Gm10220	Pgap4	Gm7430	Sp140
					Gm10076	Cox5b-ps	Gm15549	Cd2bp2	Htr5a	Elp1	Gm37731	Sp100
					Slitrk6	H4c2	Nr2f6	Gm44850	Shh	Gm12537	Gm10530	Cab39
					Zic5	Gm11349	Gm45694	Edrf1	Lmbr1	Susd1	4930562F07Rik	Gm28884
					2610035F20Rik	Rps18-ps5	Smim7	Trappc5	4632411P08Rik	Pole3	Mir1927	Gm18180
					Zic2	Gm6245	1700122E12Rik	Gm7451	Adgrf3	Trim32	Gm37873	Htr2b
					Gm28932	Ctla2a	Trir	4931415C17Rik	Otof	Kdm4c	Gm37083	Gm37914
					C1qtnf3	Gm7065	Mt2	Dcun1d2	Gm9899	Gm11412	Serpinc1	Armc9
					Rgs22	Gm8399	Gm39228	Nek3	Kcnk3	Gm10154	Gm37729	Ncl
					Trib1	Gm8546	Gm45758	Polb	Cgref1	Cntln	Gm37072	Ptma
					Ndrg1	Gm10320	Gm10629	Ap3m2	Nat8l	Focad	Cenpl	Pde6d
					1700010B13Rik	Rps3a3	Nip7	Gpat4	Haus3	Plaa	Tex50	Gm37152
					Tmprss6	Mir582	Rps18-ps3	Pomk	Ldb2	Tek	Gm6185	Cops7b
					Cyp2d11	Gm5455	Gcsh	Gtf2e2	Gm43507	Cyp2j6	Gm15429	Gm37022
					Odf3b	Gm3512	Cox4i1	Eri1	Gm43504	Atg4c	Gm5049	Dis3l2
					Galnt6	Gm9800	Trappc2l	Rwdd4a	E030026E10Rik	Gm12689	Gm37767	Gm37485
					Krt75	Gm6781	Gm45893	Ing2	Gm42521	Pgm1	Gm16101	Gm38142
					Gm23483	Gm8104	Rpl13	Cdkn2aip	Gm43174	Leprot	Gm27616	Gm38010
					Sec14l5	Cdv3-ps	Coa6	Gm45824	Lgi2	Gm12726	Gm37644	Gm38021
					Tmem114	Gm6580	Mmp13	Gm45832	Sel1l3	Yipf1	Gm24940	Gm37967
					Carhsp1	Ubb-ps	S1pr5	Zfp963	Gm8115	Ndc1	Rpsa-ps1	Gm37447
					Litaf	Gm6055	Bbs9	Zfp866	Gm43002	Prpf38a	BC055324	Gm29374
					2610318N02Rik	Gm4742	Gm16165	Abhd8	Pcdh7	Btf3l4	Sele	Eif4e2
					Crygs	Gm6913	Gm15520	Gm5373	Gm42481	Kti12	Sell	Gigyf2
					4632428C04Rik	Neil2	Gm38292	Zfp709	Gm42478	Gm12736	Gm16548	Kcnj13
					Meltf	Gm5464	Gm36974	Zfp882	Arap2	Dmrta2	D630023O14Rik	Gm6153
					Pigz	Gm16409	Pate5	Ccnb2-ps	Nwd2	Cmpk1	Dpt	Inpp5d
					Slc12a8	Cbx3-ps6	Fez1	Slc35e1	5830416I19Rik	Atpaf1	Gm20743	Gm25395
					Gm15575	Gm7666	Vsig2	Lsm6	Gm43289	Nsun4	Gm38190	Scarna6
					Olig1	Hnrnpa1l2-ps2	Gm5055	Dnajb1	Gm42725	Lrrc41	Gm38368	Dgkd
					Prr18	1700084J12Rik	1700063D05Rik	Gpt2	Gm42572	Gm12950	Gm38325	Gm19582
					Tnfrsf12a	Rpl7-ps8	Trappc4	Aktip	Cwh43	Ipp	Gm18407	Gm38365
					Sbpl	Tsg101-ps	Rps25	Nudt21	Gm19590	Tmem69	Gm37073	Usp40
					Baiap3	Foxh1	Gm26249	Lcat	A730089K16Rik	Akr1a1	Gm16565	Gm5832
					Sstr5	Txn2	Atp5l	Chtf8	Thegl	Tesk2	Dusp27	Mroh2a
					Nhlrc4	Gm6612	Timm8b	Gm22085	Cenpc1	Eif2b3	Mael	Gm29538
					Tcp11	Pmm1	Imp3	Gm16349	Rufy3	Rps8	Gm15853	Gm19589
					Glp1r	Gm26760	Rplp1	Chst5	Grsf1	Eri3	Gm16701	Sh3bp4
					Myo1f	Cdc45	Rpl4	Gm16118	Gm6366	B4galt2	Gm2453	Gm38312
					Tnf	Lamp3	Snapc5	Hsbp1	Gm43688	Med8	Nuf2	Agap1
					Mog	Gm5963	Gm39363	Map1lc3b	Odaph	Gm12956	Gm37748	Gm28499
					Ankrd66	Ndufs5-ps	Gm37105	Gm27030	Sowahb	Ctps	4930500M09Rik	4933400F21Rik
					Mrps10	Gm15591	Gm28182	Banp	Septin11	Mir30c-1	Gm6345	Asb18
					Slc5a7	Gm22422	Gm16353	Mir7237	Ccni	Rlf	Sh2d1b1	Rab17
					C3	Gm9843	Gm34654	Gnpat	2010109A12Rik	Ppt1	Gm7299	Lrrfip1
					Emilin2	Gm7535	Gm8116	2610044O15Rik8	Gm42605	Akirin1	Fcrlb	Scly
					Rasgrp3	Zfp994	Cox7a2	Msantd4	Gm33100	Sf3a3	Fcgr2b	Klhl30
					Gm7502	Hba-ps4	Ube2cbp	Birc2	Bmp3	Mrps15	Mpz	Erfe
					Npc1	Gm8225	Snhg5	Vstm5	Prkg2	Trappc3	Nr1i3	Hes6
					Fgf1	Gm9703	Gm8524	Taf1d	Rasgef1b	Psmb2	Apoa2	Per2
					Zfp474	Gm8741	Gm25607	Gm7642	Gm35394	Zbtb8a	Fcer1g	Traf3ip1
					Megf10	Gm6659	Mrps22	Zfp317	Gm35172	Marcksl1	Gm37097	Gm29100
					Ctxn3	Gm5814	Faiml	Gm7769	Gpat3	Zcchc17	Ly9	Gm29101
					Sh3tc2	Rab5a-ps	Gm38032	Zfp560	9430085M18Rik	Ythdf2	Cd48	Hdac4
					Mbp	Gm17538	Nudt16	Ubl5	Cds1	Dnajc8	Cd84	Otos
					Unc93b1	Hdac1-ps	Gpr62	Ap1m2	Gm43333	Ppp1r8	Gm10521	Gpc1
					Frmd8	Gm11096	4930535L15Rik	Zfp872	Sparcl1	Tmem222	Slamf6	Gm29480
					Slc22a12	Gm5499	Rps2-ps11	St3gal4	Gbp6	Hmgn2	Nhlh1	Ankmy1
					Lrrn4cl	Gm10036	Gm42432	Rpusd4	Gm42902	Mtfr1l	Gm10171	Rnpepl1
					Cntf	Gm10269	Mir6236	Stt3a	Gm17202	Tmem50a	Slamf9	Capn10
					Gcnt1	Gm7701	Prss45	Tmem218	Lpcat2b	Pithd1	Tagln2	Gpr35
					Pgm5	Gm7729	Trim71	Siae	Gm32996	Kdm1a	Gm37125	Kif1a
					Opalin	Gm7936	Gm9487	Hspa8	E130006D01Rik	Cdc42	Vsig8	Sned1
					Pkd2l1	Gm5239	Gm47043	Gm48565	Crybb1	Pink1	Slamf8	Pask
					Wnt8b	Gm14328	Rpsa	Oaf	Gm20636	Mrto4	Gm2710	Ppp1r7
					Stn1	Gm5510	Rpl14	Gm36855	Gm43246	4933427I22Rik	Aim2	Mir6902
					Gsto2	Gm5511	Lyzl4	Scn2b	Sgsm1	Fbxo6	Ifi207	Gm26446
					Mir5623	Gm22272	Tgm4	Fxyd2	Hnf1a	Trmt112-ps2	Ifi204	Hdlbp
					Grk5	Fam111a	Gm48753	Zw10	C730045M19Rik	Slc25a33	Or6y1	Gm17415
					Zcchc12	Ldhb-ps	Gm48714	Gm7368	Cabp1	Eno1	5730408A14Rik	Septin2
					Arhgap36	Gm9493	Gm48092	Hmg20a	Cit	Rps15a-ps3	Gm36307	Farp2
					Zic3	Gm10053	Gm18669	Lman1l	Gm42854	Gm9768	Kmo	Stk25
					Gm5637	Gm5822	Gm47503	Bbs4	Rnft2	Hes3	Exo1	Bok
					Gm14662	Gm10136	Gm6627	Senp8	Rita1	Rpl22	Gm37668	Thap4
					Gpr50	Gm5518	Zfa-ps	Gm47676	Oas1a	Tprgl	Rbm8a2	Gm10550
					Gm1141	Gm8783	Gm10273	Gm35288	Gm15547	Ssu72	Gm38081	D2hgdh
					Plxnb3	Gm6807	Gm10118	Fem1b	Cux2	Gm22573	Gm37916	Pdcd1
					Gjb1	Gm14373	Gm4798	Aagab	Gm42748	Ube2j2	Gm36992	Fam174a
					Mir672	Gm7079	S100b	Hacd3	Gm23458	Gatad1	Gm38053	BC055308
					Fgf16	Gm14480	Cstb	Pclaf	Cdk2ap1	Ankib1	Gm37246	St8sia4
					Gm14984	Gm16265	Gpx4	Snx1	Gm15621	Mterf1a	Gm37490	Gm37642
					Plp1	AA414768	Gm15917	Ciao2a	Gm42980	Cldn12	Gm15423	Slco4c1
					Irs4	Rpl3-ps1	Gm3055	Aph1b	Tmem132d	Sri	Gm38328	Gm28901
					A730046J19Rik	Gm1848	Fabp3-ps1	Khdc3	Rabgef1	Abcb1b	Gm16585	Macir
						Gm2223	Gm48120	Rsl24d1	Castor2	Gm43130	Gm37313	Ppip5k2
						Gm4987	Gm6653	Cyb5r4	Rcc1l	Sema3c	Gm8010	Gin1
						Gm14719	Rmst	Gm29397	Limk1	Tmem60	B230369F24Rik	Gm37140
						Gm14630	Mir1931	Gm19280	Wbscr25	Fam185a	Gm5561	Gm7967
						Gm5389	Gm32688	Nck1	Stx1a	Armc10	Gm15480	Cntnap5b
						Gm6783	Mir7688	Mrpl3	Bcl7b	Pmpcb	Gm37070	Gm38031
						Gm6823	Gm48191	Wdr82	Cux1	Dnajc2	Gm37336	Rnf152
						Rpl3-ps2	Gm47032	Gm9917	4933404O12Rik	Psmc2	Gm31728	Gm29014
						Gm6039	Gm47031	1700102P08Rik	Zcwpw1	Lhfpl3	Mir6904	Gm17634
						Gm8666	E2f7	Ccdc51	Zscan21	Pus7	Lefty2	Pign
						Gm8806	Phlda1	Gm42756	6330403L08Rik	Gm6745	9130409I23Rik	Relch
						Actr3-ps	1700025F24Rik	Camp	Prkar1b	Gm5575	Rpl35a-ps2	Gm37566
						Fth1-ps	Grip1os2	Gm42527	Fscn1	Cdk5	Gm8146	Zcchc2
						Gm14845	Spryd4	Dclk3	BC030343	Rheb	Gm16539	Gm37372
						H3f3a-ps1	Gm11955	Gm48007	Lmtk2	Insig1	Gm10517	Phlpp1
						Dmrtc1a	Gm11960	Cmc1	Nptx2	Dnajb6	Gm37885	Gm38235
						Mir374b	Gm11964	Gm2449	Gm15721	Tyms	Ccdc185	Kdsr
						Gm6222	Ppia	Slc25a38	Katnal1	Gm4961	Gm37339	Serpinb8
						Gm4784	Gm11977	Eif1b	Medag	Hadhb	Gm37986	Gm38255
						Gm6335	Sec61g	Snrk	B3glct	Snx17	Hhipl2	Gm37934
						Gm7429	Akt2-ps	Sacm1l	Dync1i1	Nrbp1	A430073I11Rik	Dsel
						Gm6368	Gm16140	Ccr5	C1galt1	Gpn1	Gm33973	Gm6028
						Gm6382	Cct4	Rmnd1	A430035B10Rik	Supt7l	2900092O11Rik	Cntnap5a
						Gm5643	Rps27a	Mtrf1l	Gm16123	Babam2	Hlx	Clasp1
						Gm15067	Gm22127	Nup43	Cav2	Slbp	Mtarc1	Tfcp2l1
						Rpl21-ps15	Rack1	Katna1	Grm8	Tmem129	Gm37662	Gli2
						Gm15151	Gm11189	Ppil4	Impdh1	Nsd2	9630028B13Rik	Inhbb
						Gm4750	Hint1	Gm48281	Ccdc136	Rnf4	5033404E19Rik	Tmem185b
						Gm8577	H3f4	Gm46212	2210408F21Rik	Adra2c	Gm9722	Epb41l5
						mt-Co2	Cops3	Nmbr	Chrm2	Grpel1	Lyplal1	Gm37219
						mt-Co3	Gm12266	Hbs1l	Dgki	Bloc1s4	Gm15508	Ptpn4
							Adprm	Gm15272	Gm10244	Gm15732	Gm37896	Gm37745
							Gm12304	Hdac2	Trbc2	Clnkos	Gm37929	Gm28209
							Pik3r6	Amd1	Trpv6	Rab28	2900042K21Rik	Tmem37
							Rpl26	Sesn1	Fam131b	Gm5298	A430027H14Rik	Steap3
							Tmem256	Afg1l	Rny1	Gm7181	Gm30280	C1ql2
							Elp5	Snx3	Osbpl3	Gm42555	Spata45	Gm37174
							Emc6	Atg5	Gm4782	Med28	Nsl1	Ccdc93
							Mir3971	P4ha1	Gm8038	1600023N17Rik	Batf3	Ddx18
							Blmh	Anapc16	Gm43966	Gm20700	D730003I15Rik	Gm28911
							Aldoc	Dna2	Scrn1	C030015E24Rik	Gm37168	Gm37221
							Evi2a	Gm48022	Itprid1	Gm43316	Gm32200	Gm37781
							Znhit3	Gm47098	Herc6	Anapc4	9430037O13Rik	Gm37396
							Gm11439	Gm35721	Vopp1	Tbc1d19	Nek2	Gm18875
							Supt4a	Icosl	Nap1l5	Tlr6	Slc30a1	Actr3
							Gm11510	Kiss1r	Gm45060	Uchl1	A730013G03Rik	Lypd1
							Gm11502	Gm48552	Gm44071	Slc30a9	1700065J18Rik	Gm37161
							Eme1	Zfp873	Mad2l1	Gm43698	Gm15867	Gm38177
							Mrpl27	BC024063	Gm4045	Commd8	Gm31406	Mgat5
							Mir8103	AU041133	Gng12	Dcun1d4	Gm37103	Gm37510
							Gm11614	Glt8d2	E230016M11Rik	Srd5a3	Traf3ip3	Gm23734
							Snora21	Hcfc2	Eif2ak3	Exoc1	Gm15872	Ccnt2
							Rpl19	Gm38560	Tmsb10	Ppat	Gm37942	Map3k19
							Gm20394	Washc4	Sema4f	Paics	Gm32250	Gm38248
							Hspb9	1810014B01Rik	Gm5312	Polr2b	Gm38194	Rpl28-ps1
							Coa3	Actr6	Gm5138	Eif5al3-ps	Acbd7	Gm37625
							Aarsd1	Apaf1	Emx1	Cxcl10	Gm13186	Gm38026
							Rpl27	Btg1	Gm19265	Mrpl1	Gm13182	R3hdm1
							Brca1	Dusp6	Podxl2	C430019N01Rik	Gm13188	Gm29383
							Cd300lg	Bbs10	Gm36189	E030032P16Rik	Gm38085	Gm37588
							Gm20511	Atxn7l3b	Lsm3	Cops4	Gm38348	Gm37868
							Icam2	Gm10747	4930517G19Rik	5430427N15Rik	Ucma	Gm37407
							Pecam1	Lrrc10	Ccdc174	Klhl8	Mcm10	Ubxn4
							Or51q1b-ps1	Gm34045	Gm26011	Gm43547	Ccdc3	Lct
							Rpl38	Llph	Pdzrn3	Gm5987	Gm13198	Thsd7b
							Cd300a	Atp23	Gm26911	Zfp644	Gm13216	Gm36951
							Sumo2	Eef1akmt3	9530086O07Rik	Gm9727	Gm13267	Gm15675
							Gm11703	Gm35405	Gm43946	Glmn	Gm13384	Cd55
							Smim6	Rasl10a	Cntn3	Rpap2	Gm13383	Gm37283
							Prpsap1	Xbp1	5031434C07Rik	Gm43136	Gm13391	Pfkfb2
							Mettl23	Ccdc117	Camk1	Ankle2	Gm37340	Yod1
							Snhg20	Ykt6	Hrh1	Iscu	Gm13210	AA986860
							Gm11734	H2az2	Tmem40	Gm42789	C630004M23Rik	Fcmr
							Gm11737	Hus1	Mbd4	Ankrd13a	Gm23608	Mapkapk2
							Gm3807	Fignl1	Plxnd1	Dynll1	Kin	Gm37084
							Gm11793	Ahsa2	Gm44237	Gm13840	Sfmbt2	Eif2d
							Rab10os	1700030C12Rik	D030044L04Rik	Pebp1	Mir669e	Ikbke
							Gm17816	Pex13	Mir7044	Ppp1cc	Mir669d	Srgap2
							Gm17541	Pus10	Il17ra	Vps29	Mir466f-2	Gm38262
							Gm35890	Pnpt1	Tmem121b	Fam216a	Mir669l	Gm37954
							Rps7	Chac2	Gm10420	Gm42830	Mir669d-2	Gm29488
							Agmo	Nudcd2	Clec4a2	Arpc3	Mir466f-3	Fam72a
							Gm2412	Hmgb1-ps1	Gpr162	Ift81	Mir466o	Avpr1b
							Gm46350	Gm12192	Vamp1	Rhof	Mir466b-8	Rab7b
							Rps29	Zfp454	Scnn1a	Tmed2	Mir669g	Pm20d1
							Dhrs7	Cdkn2aipnl	Kcna6	Eif2b1	Mir467e	Slc41a1
							Gm10451	Mfap3	Gm26673	Cct6a	Mir466p	Rab29
							Arg2	Gm12258	Etv6	Tpst1	Mir466	Nucks1
							Rdh11	H2ac25	Gm44087	Dnajc30	Mir466n	Elk4
							4933406B15Rik	Dhrs7b	Far2	Mdh2	Mir466g	Mfsd4a
							Gm26796	Tmem11	Dennd5b	Gm20485	Mir669i	Gm29629
							6530401F13Rik	Dnah2os	Gm15780	Ap1s1	Gm13294	Tmcc2
							Gm19327	0610010K14Rik	Mboat7	Gm42456	Gm37766	Gm15849
							Gm17138	Mis12	Syt5	Cops6	Gm13293	Dstyk
							Gm8378	Smg6	Zfp418	Zfp157	4933403L11Rik	6030442K20Rik
							Ndufb1	Mir132	Rnf225	Fam220a	Gm10851	Cntn2
							Mir323	Timm22	Gm29638	Ccz1	Gm37975	Nfasc
							Mir300	Gm12341	Lig1	Zkscan14	Fbh1	Gm10538
							4930425K24Rik	Ccl8	Inafm1	Zfp655	Gm37811	Lrrn2
							Dio3os	Fndc8	Gm29443	Gtf3a	Gm38156	Gm38308
							Gm17111	Ska2	Psg16	Polr1d	Gm13270	Mdm4
							Mpc1-ps	Mtmr4	Fosb	Pan3	Gm37126	Pik3c2b
							Gm266	Srsf1	Cadm4	Gm35648	Stamos	Gm26616
							Atp5mpl	Tmem100	Irgq	Slc46a3	Gm13320	Ppp1r15b
							Gm25112	Lrrc59	Tmem145	Hmgb1	Gm13312	Plekha6
							Gm4900	Mir8102	Gm45226	Gm43690	Gm13311	Gm19461
							Gm8616	Gm11940	Ttc9b	Hepacam2	Gm37006	Ren1
							Gm7042	Mlx	Map3k10	Vps50	Gm13315	Sox13
							Psma2	Rdm1	Eid2	Bet1	Gm38273	Zc3h11a
							Gm5628	Gm11637	Ccer2	Mios	Gm13269	Zbed6
							Gm47659	Higd1b	Gm44632	Ica1	Gm13316	Gm15851
							Stard3nl	2610035D17Rik	Upk1a	Nxph1	Gm13326	Prelp
							H2ac11	Sap30bp	Fxyd7	Ndufa4	Gm13322	Chil1
							Gmnn	Trim65	Scn1b	Capza2	Gm13324	Mybph
							Uqcrfs1	Jmjd6	Gm45095	St7	Mir6419	Adora1
							Serpinb1a	Ccdc137	Gm38285	Wnt2	Gm13330	Myog
							Serpinb6c	Narf	Tshz3	Gm8930	Gm25147	Ppfia4
							Ly86	Wdr45b	Hmgb1-ps7	Cadps2	Gm13351	Mgat4f
							Cage1	Wdcp	Gm44519	Gm20706	Gm13350	Adipor1
							Edn1	Ldah	Gm44816	Ndufa5	Gm13352	Platr1
							Nol7	Gm47821	Gm9278	Pot1a	Spag6	Kdm5b
							Cd83	Trib2	Mybpc2	Zfp800	Gm3363	Gm26783
							Gm36550	Gm49330	Dkkl1	Calu	1810010K12Rik	Ppp1r12b
							Gm48623	Cys1	Slc6a16	Atp6v1f	Gm13360	Gm37949
							Gm48795	2900060N12Rik	Plekha4	Zc3hc1	Gm13337	Gm37677
							Gm16133	Rsad2	Sergef	Copg2	Mir3967	Gm28892
							Gm4811	Cmpk2	Gm32031	Gm13835	A130006I12Rik	Arl8a
							A530095I07Rik	Alkal2	Slc17a6	Cyren	Mastl	Gm15445
							Mrpl36	Ccdc71l	Gm18127	Ttc26	Gm13423	Gm26642
							Tert	Gm7370	Gm44936	Mkrn1	Gm13422	Shisa4
							Ftl1-ps1	Gm2395	A230006K03Rik	Ndufb2	Gm13392	Ipo9
							Rps23	Brms1l	Ndn	Gm43888	Psd4	Gm28277
							Tbca	Rab15	Gm32633	Gm43887	Gm13370	Nav1
							Hexb	Pigh	Gm20457	Cul1	Gm13369	2610012C04Rik
							2610204G07Rik	Gm48780	Gm44609	Atp6v0e2	Gm22572	Gm37333
							Ndufaf2	Synj2bp	Gm44734	Cycs	Stpg3	Phlda3
							Gzmk	Gm17191	Sv2b	Hibadh	Slc34a3	Tnni1
							Ndufs4	Med6	Gm26633	Ggct	Cysrt1	Gm28883
							Gm20900	Dio2	Mir9-3	Gars	Gm13433	Igfn1
							Gm2974	Gpr68	Gm35040	Pde1c	Ajm1	Tmem9
							Psmd6	Tmem251	Gm45170	Avl9	Fcna	Kif21b
							Rtraf	Gm47201	Blm	Kbtbd2	Obp2a	Inava
							Chchd1	Gm45777	Ndufab1-ps	Pyurf	A230005M16Rik	Gm26781
							Adk	Otub2	Zscan2	Gm44130	Obp2b	Camsap2
							Rps24	Ppp4r4	Tm6sf1	Chmp3	Lcn11	Ddx59
							Spcs1	Tasor2	Hdgfl3	Gm6063	Gm13542	Platr23
							Timm23	Net1	2310044K18Rik	Reep1	Gm27196	Zfp281
							Npy4r	Gm48261	Tlnrd1	Ptcd3	Snora43	Gm19705
							Eif1-ps1	9330159N22Rik	A230065N10Rik	Tgoln1	Snora17	Platr22
							Gm7324	Gm5374	Sytl2	Gm37969	Adamts13	Gm4258
							Rnase4	AW209491	Prcp	Kcmf1	Gm13398	Gm37298
							Mrpl52	Gm7537	Gm8309	Suclg1	Mymk	Gm26979
							Cmtm5	Zscan12	Thrsp	Ctnna2	Dbhos	Gm37124
							Eef1akmt1	Zscan26	Pak1	Gm20594	Dbh	A130050O07Rik
							Mipep	H4c9	Rnf169	Mob1a	AA645442	Gm26930
							Rnaseh2b	H2bc6	Stard10	Bola3	Mir7578	D130019J16Rik
							Nudt15	Acot13	Rnf121	Nagk	Gm25541	Gm37534
							Gm10110	D130043K22Rik	Or51a25	Zfp638	2810430I11Rik	Gm37632
							Tpm3-rs7	Prpf4b	Cckbr	Gm43919	Mrps2	Ptprc
							Sox21	Lyrm4	Trim66	Cct7	Gm10134	A130071D04Rik
							Cldn10	Snrnp48	Gm25636	Egr4	Cel	Nek7
							Fbxo4	5033430I15Rik	Gm9132	Pcyox1	Gm13381	Lhx9
							Rpl37	Nfil3	Dkk3	C87436	Barhl1	2310009B15Rik
							Zfp622	Nop16	Calca	Rps19-ps9	Mir133c	Gm37423
							Cct5	Gm6474	Rps4l-ps	Ruvbl1	Gm13401	4930596I21Rik
							Rpl30	6720489N17Rik	4732496C06Rik	Chchd4	Mir219a-2	Gm16305
							Cox6c	Platr25	Acsm4	Gm5313	Slc39a1-ps	Gm43544
							Gm15942	Gm5141	Gm19963	Mir7041	Gm14471	Gm37655
							Eif3e	Cdk20	Hs3st2	Kbtbd8os	Ier5l	Zbtb41
							Med30	Zfp712	Cacng3	Suclg2	Mir3089	Gm16332
							Dscc1	Zfp759	Gm27040	Tafa1	1700001O22Rik	Kcnt2
							Derl1	Rsl1	Gsg1l	Gm22971	4930527E20Rik	Gm37777
							Ndufb9	Zfp595	Gm44874	Eogt	D330023K18Rik	Gm37599
							Ly6a	Zfp874a	Spns1	Gm15531	Gm22516	Cdc73
							Ly6c1	Gm7928	Gm6939	Gm44429	Ass1	B3galt2
							Scx	Zfp874b	Doc2a	Cntn6	Mir6998	Glrx2
							Gm16059	Zfp58	Asphd1	Crbn	Qrfp	Ro60
							Rpl3	Zfp729b	Gm44729	Lrrn1	Gm13608	Gm8856
							Phf5a	Mtrr	Prss8	Rad18	Gm13609	Gm38187
							Polr3h	Tppp	Cox6a2	Mtmr14	Gm16534	A230059L01Rik
							Smdt1	Gm16125	Gm45121	Arpc4	Gm13611	Gm15584
							Tdg-ps	Gm46430	Gpr26	Brk1	Mir199b	Ptgs2os
							A4galt	Gm15528	Rpl21-ps13	Cxcl12	Lcn2	Ptgs2
							Mir6392	Arrdc3	Slc25a22	Zfp637	Gm13413	Gm4322
							Mlc1	Poc5	Mir3104	Zfp239	9430097D07Rik	Tpr
							Dbx2	Ppwd1	Dusp8	Gm4875	Gm23369	Prg4
							Dhh	Htr1a	Gm32786	Adipor2	6330409D20Rik	Gm10138
							Pfdn5	Dimt1	Gm5054	Atp6v1e1	Gm13523	Gm37893
							Atp5g2	Smim15	Mrgpre	Usp18	Rpl12	Rnf2
							Nckap1l	Gm10735	Gm7381	M6pr	Gm13528	Niban1
							Rtn4r	Kctd6	Prr36	Gm8459	Gm13536	Edem3
							Ranbp1	Fam107a	Efnb2	Necap1	Gm13530	1700025G04Rik
							Mir6362	3830406C13Rik	4921522P10Rik	Phb2	Gm38011	Rgl1
							Rfc4	Synpr	Tnfsf13b	Tpi1	Gm13404	Gm15479
							A230028O05Rik	Nudt13	Mir1968	2010008C14Rik	C79798	Gm7278
							Mir690	Slmapos2	Tmem255b	Ndufa9	Gm13414	Gm28792
							Gm15743	Arhgef3	Gm45394	D6Wsu163e	Phf19	Arpc5
							0610012G03Rik	Gm6043	Mcph1	Parp11	Gm13448	Smg7
							Rpl35a	Nek4	Zmat4	Gm8724	Gm13450	Gm28791
							Sec22a	Ero1a	Htra4	Klrb1c	Glo1-ps	1700040K01Rik
							Gm26838	Cnih1	Gm16933	Gabarapl1	Gm43761	Nmnat2
							Fam162a	Gmfb	Tacc1	Gm44958	Gm43764	Lamc1
							Cd86	Atg14	Gm45570	Gm18688	Lhx6	Gm38009
							Ndufb4	Gm26590	Adrb3	Borcs5	Gm13429	Shcbp1l
							Gm22500	1700123O20Rik	Chrna6	Gm44017	Gm13431	Gm37669
							Tagln3	Gjb6	Unc5d	Gpr19	Gm13435	Dhx9
							Pros1	3110083C13Rik	Dusp26	Ddx47	Snord90	Gm6652
							Eva1c	Gm20111	Gm3985	Eif4a3l1	Gm27197	Rgs8
							Cbr3	Ephx2	Gm6877	BC049715	Gm44062	Gm28512
							Pigp	Dnajc15	Hmgb1-rs17	Smco3	Gm44183	Cacna1e
							Hmgn1	Kbtbd6	Gm26978	Slco1a4	Gm13586	Mr1
							Tfb1m	Commd6	Gm33968	Pyroxd1	Adgrd2-ps	Gm8850
							Ppp1r2-ps1	Gm5089	Gm19410	Golt1b	Nr5a1os	BC034090
							1700122H20Rik	Rictor	Trmt9b	Abcc9	Gm44146	Gm37622
							Mpc1	Rad1	Dlc1	Cmas	Nr6a1os	Xpr1
							Tcp1	Gm8318	Mtmr7	Bcat1	Mir181a-2	Gm5532
							Gm5493	Pop1	Gm45575	Etfrf1	Gm13496	Acbd6
							Rps2	Rnf19a	Tenm3	Gm15706	Wdr38	Qsox1
							Cerox1	Slc25a32	Glra3	Sspn	Rpl35	Gm37539
							Gm16278	Mrpl13	Gm6012	Med21	Gm13511	Gm37571
							Gm8186	Atad2	Gm45517	Gm35876	Gm13464	Cep350
							Rps10	Fam91a1	Gm15991	Klhl42	Arhgap15os	Gm23744
							Rpl10a	Gm7083	Atp6v1b2	Ccdc91	Mir5129	Tor1aip1
							Gm38099	Zfp7	Hapln4	Gm44878	Gm13508	9430034N14Rik
							Hspa1b	Apol10b	Ifi30	Tmem238	Gm13525	Tor1aip2
							Hspa1a	Sh3bp1	Kcnn1	Ccdc106	Gm13486	Fam163a
							Gpank1	Dmc1	1700030K09Rik	Zfp667	Gm13487	Tdrd5
							Aif1	Josd1	Mir28b	Clcn4	Gm13485	Soat1
							Gm7335	Tef	Gm24838	Gm45631	Tnfaip6	Gm37648
							Adgrf5	Pus7l	Arhgap10	Gm45351	Gm13522	Csnk2a1-ps3
							Pla2g7	Smug1	Ednra	Zfp606	A430018G15Rik	Abl2
							Frs3os	Bfar	Junb	Gm15773	Gm13548	Gm38043
							Mrps36-ps1	Gm9974	A230103J11Rik	Zfp110	Gm13503	Tor3a
							St6gal2	Ydjc	Fbxw9	Chmp2a	Gm22298	Fam20b
							Tnfsf9	Snap29	Gm2694	Gm24576	Gm24549	Gm28693
							Adgre1	Crkl	Cbln1	Sae1	Gm25489	Angptl1
							Rab31	Dgcr8	Gm45427	Bloc1s3	A930012O16Rik	Gm37802
							Pcare	Klhl24	Crnde	Zfp428	Gm13544	Gm37943
							D630014O11Rik	Polr2h	Mt1	D930028M14Rik	Gm13558	Gm30694
							Xdh	Tra2b	Gm45762	Cyp2b19	Gm13559	Rasal2
							Fez2	Hes1	Bean1	Zfp59	Gm13550	Gm37788
							Cox7a2l	Ncbp2	Fbxl8	Zfp850	5330411J11Rik	Gm37578
							Gm29199	Lrch3	Hsd11b2	Psmd8	Gm13552	Gm37060
							Rnf125	Lmln	Atp6v0d1	Zfp260	Gm13574	Cryzl2
							Gm26658	Umps	Gm16156	Rps12-ps5	Gm13570	Brinp2
							2010110K18Rik	Cd80	Psmb10	Tmem147	Ldha-ps	Astn1
							Ndufa2	Poglut1	Gm27956	Uba2	Gcg	Gm37861
							Gm37165	Epha3	Znrf1	Pdcd5	Gm13595	Gm37367
							Gm10268	4930453N24Rik	Gm6793	Ccne1	Gm13618	Cop1
							Gm19774	Hspa13	Atmin	Zfp715	Gm13630	Gm37115
							Gm8302	Cldn8	6430548M08Rik	Siglecf	Rpl35-ps1	Gm37088
							Eif3j2	Tmem50b	Trhr2	Dbp	Mir7224	Tnr
							Rps14	Dnajc28	Tubb3	Ldha	Gm13604	4930523C07Rik
							Sec11c	Donson	Rab4a	Zdhhc13	Gm13603	Mrps14
							Rpl17	Ets2	Acta1	Nell1	Mir6335	4933417C20Rik
							Gm26676	Sh3bgr	Fam89a	Nipa2	Gm13612	Rabgap1l
							Rttn	Tmem181a	Gm23275	Snrpn	Spc25	Gm37212
							Gm16296	4732491K20Rik	Gucy1a2	Mir344b	Bbs5	Gm37215
							Gm20039	Sod2	Gria4	Mphosph10	Klhl41	Gm38302
							Gstp1	Zfp760	Casp1	Mcee	Gm13622	6720464F23Rik
							Gm960	Zfp944	Trpc6	Tarsl2	Gm13625	Gm37328
							Fermt3	Zfp758	Pgr	Gm7551	Mettl5os	Gm38126
							Cox8a	Rhbdl1	Gm16485	Gm45081	Erich2os	Rc3h1
							Polr2g	Nme4	Gm7529	Selenos	Gm26558	Gm37052
							Gm10143	Luc7l	Gpr83	Lrrc28	Gm13641	Gm37653
							Tmem258	Neurl1b	Fat3	Gm45100	Gm13647	Zbtb37
							Psat1	Kctd20	Olfm2	Arrdc4	Gm13663	Gm37362
							Gm53055	Srsf3	Gm49373	Gm5597	Gm26408	Gas5
							2410080I02Rik	Zfp811	Bmper	Mrpl46	Pex13-ps	Klhl20
							Il33	Zfp952	Dpy19l1	Rhcg	Gm13664	Gm37357
							Ppp1r3c	Zfp955b	Gm10180	9330171B17Rik	Gm13703	Suco
							Fbxl15	Rps28	Igsf9b	Gm44705	Gm13709	Gm7496
							Atp5md	Ncr3-ps	Ntm	Ngrn	D230022J07Rik	Dnm3
							Nutf2-ps1	Slc25a27	Arhgap32	Gm45016	Gm13707	2810442N19Rik
							2010204K13Rik	B230354K17Rik	Pate3	Btbd1	Chrna1	Dnm3os
							Lonrf3	1600014C23Rik	Pknox2	Gm45014	Chrna1os	Eef1aknmt
							Ndufa1	Taf8	Abcg4	Gm6155	Mrpl23-ps1	Vamp4
							Gm4853	Med20	Mir7085	Folh1	Gm14425	Myocos
							Gm14608	Prickle4	Scn4b	Hikeshi	Gm14427	Prrc2c
							Gm7327	Treml4	Fxyd6	Btf3-ps5	Rps6-ps4	Prrx1
							Gm8401	Nfya	4833428L15Rik	Tmem126a	Gm13657	Gorab
							Pwwp4a	Ralbp1	4930448E22Rik	Gm44907	Gm13670	Scyl3
							Avpr2	Lpin2	Gm47141	6430511E19Rik	Pjvk	Mettl18
							Rpl10	Smchd1	Gm31557	Clns1a	Ttn	F5
							Gm8692	Ypel5	Gm40518	Gm15506	Gm13661	Slc19a2
							Gm27000	Dpy30	Gm32335	Thap12	Gm22606	Ccdc181
							Spin4	Gpatch11	2310030G06Rik	Uvrag	Gm13673	Gm37411
							Rps4x	Srsf7	Sik2	Gm18959	Prdx6b	Atp1b1
							Gm6206	Srbd1	Exph5	Mrpl48	Gm13687	Gm37403
							Gm37956	Cript	Gm22304	Anapc15	Gm24461	Gm16550
							Cox7b	Zfp397	Gm47235	Rrm1	Gm13690	Sft2d2
							Tlr13	Zfp35	D9Wsu149	Gm45885	Gm13675	Gpr161
							Rpl36a	Polr2d	Rpp25	Or5p52	Gm13684	Dcaf6
							Tmsb15b1	Gpr17	Gm26631	Eif3f	Dnmt3l-ps1	Gm37864
							Gm15268	Paip2	Cplx3	Ric3	Gm13710	Gm37860
							Gm15032	Tmco6	Gm17322	Tmem9b	Btbd18	Adcy10
							Kctd12b	Gnpda1	Hcn4	Nrip3	Selenoh	Gm38210
							Nbdy	Spry4	Gramd2	Rnf141	Mir130a	Gm37559
							Amd-ps1	Atg12	9230112J17Rik	Rras2	Aplnr	Rcsd1
							Gm15163	Srfbp1	Ubap1l	Copb1	Gm13712	Gm36972
							Gm8659	Snx24	Rora	Psma1	Or5ak21-ps1	Pou2f1
							Tmsb4x	Gramd3	Fam81a	1110004F10Rik	Or5m9	Gm17976
							Gm28587	C330018D20Rik	Unc13c	Pik3c2a	Nlk-ps1	Ildr2
							mt-Tm	Dctn4	Arpp19	Gde1	Gm1826	5330438I03Rik
							mt-Ty	Bvht	Mapk6	Thumpd1	Gm13736	Tada1
							mt-Atp6	Oacyl	Hmgcll1	Eri2	Or5w22	Pogk
							mt-Tg	Mc4r	Mlip	Lyrm1	Or5w10	Fam78b
							mt-Ts2	Ptpn2	Tpbg	Mettl9	Gm13743	Gm17868
								Dynap	Gm37833	Ubfd1	Or5w16	Tmco1
								Mex3c	Minar1	Ndufab1	Or4a74	Aldh9a1
								Txnl4a	Ankrd34c	Palb2	Or4a77	Rxrg
								Cyb5a	Mir6386	Nsmce1	Rpl30-ps3	Lmx1a
								Gm45871	Zbtb38	Eif3c	Kbtbd4	Pbx1
								Mrpl21	Rpl7a-ps10	Bola2	Spi1	Gm37524
								Mrpl49	Mras	Gm9967	Nr1h3	Gm38381
								Tut1	4930500F10Rik	Cdipt	Gm13783	Hsd17b7
								Gm6445	Poc1a	Mylpf	Gm23390	Ddr2
								Gm8369	Dusp7	Sephs2	Gm13787	Uhmk1
								Cep78	Dock3	Gm32816	Gm13770	Gm7694
								D030056L22Rik	Gm17205	Mcmbp	F2	Nos1ap
								Kcnv2	Rbm6	Ate1	Gm13776	Spata46
								Ak3	Gm37247	Bub3	2900072N19Rik	Olfml2b
								Uhrf2	Gm37475	Eef1akmt2	Gm13786	Atf6
								Stambpl1	Gm24259	Abraxas2	Mir7000	Gm9929
								Ch25h	Klhl18	Zranb1	Mir7001	Cfap126
								Rpp30	Fam240a	Gm45671	Gm13818	Pcp4l1
								Btaf1	Arpp21	C030029H02Rik	Gm1335	Tomm40l
								Fra10ac1	Gm39436	Glrx3	Gm13798	B4galt3
								Noc3l	Osbpl10	Bnip3	Gm22313	Ppox
								Entpd1	Vill	Echs1	Gm13803	Usp21
								Frat2	Slc22a13	Sprn	Gm13921	Rpl27-ps1
								Erlin1	Gm37111	Or12j4	Gm13866	Gm20045
								Slf2	Gm39469	Taldo1	Gm10038	Dedd
								Btrc	Vip	Ap2a2	Elf5	Nit1
								Npm3	Rgs17	Mrpl23	4930547E08Rik	Gm37154
								Pcgf6	Ipcef1	Gm39121	Gm13880	Klhdc9
								Taf5	Adgrg6	Gm45048	4931422A03Rik	Nectin4
								Dusp5	Gm7584	Abhd13	Gm24644	Arhgap30
								Bbip1	Map3k5	Gm45592	Gm10912	Usf1
								Adra2a	Moxd1	Rasa3	A930018P22Rik	Tstd1
								Vti1a	Ccn2	Cdc16	Gm22501	F11r
								Sfxn4	Gm36543	Fbxo25	Gm13882	Alyref2
								B630019K06Rik	Gm17917	Gm10699	Pin1rt1	Gm37981
								1810030O07Rik	Gm46218	Thsd1	Gm13992	Gm37010
								Gpr34	Hddc2	Mrps31	BB218582	Tma7-ps
								Jade3	Gm48018	Vdac3	Gm9864	Gm37065
								Eola1	Amd2	Nkx6-3	Rpl35a-ps4	Vangl2
								Tmem185a	Lama4	Golga7	Hadhb-ps	Ncstn
								Mtmr1	Mfsd4b2	Tm2d2	Kif18a	Gm38164
								Cd99l2	Cep57l1	Ddhd2	Gm45346	Gm37756
								Zfp92	Pkib	Hgsnat	Gm20638	Dcaf8
								Ubl4a	Gm6494	Rnf170	Platr8	Pea15a
								Vbp1	Nodal	Mak16	Gm13937	Casq1
								Gm14740	1700022H01Rik	Wrn	Slc5a12	Igsf8
								Gm14739	Macroh2a2	Saraf	Nutm1	Atp1a2
								Pdzd11	Lrrtm3	Gm4889	Tmco5b	Gm36937
								Taf9b	Egr2	4933430A20Rik	Gm13963	Kcnj10
								Gm5392	Zfp365	Cyp4v3	Gm13966	Pigm
								Cenpi	Gm46231	Ufsp2	Mir1951	Igsf9
								Rab9b	Phyhipl	Snx25	2700033N17Rik	Cfap45
								Rbm41	Gm15397	Slc25a4	2810405F15Rik	4933439K11Rik
								Gm8097	Pcnt	Gm10313	D330050G23Rik	Dusp23
								Psmd10	Gm35608	Gm45481	Gm29340	Ackr1
								Alg13	Lrrc3	Gm45322	Gm13981	Cadm3
								Sat1	Plppr3	Gm45644	Mir674	Ifi203-ps
								Mir3473a	Mex3d	Hpf1	A930104D05Rik	Mndal
								Gm29650	Gadd45b	Cpe	Gm13983	Ifi203
									Gm8290	Msmo1	Gm14016	Ifi202b
									Nuak1	Lzts1	Bub1b	Fmn2
									Cry1	Zfp930	Gm14089	Cep170
									Btbd11	Gm25661	Gchfr	3110062G12Rik
									Ascl1	Zfp868	Gm14208	Gm38104
									Mybpc1	Zfp964	Oip5	Mir350
									Nudt4	Zfp869	Gm14383	Sdccag8
									Ccer1	Rab3a	Gm13998	Gm38158
									Gm34777	A230052G05Rik	Gm13999	Akt3
									Pawr	Use1	Jmjd7	Gm37106
									Gm36283	Pgls	Gm13997	Gm37598
									Gm47340	Zfp617	Pla2g4f	Gm37706
									Nap1l1	Gm35857	AV039307	Gm37463
									Ptprr	Prmt9	Tgm7	Gm26801
									Kcnmb4	Tmem184c	Gm23858	Zbtb18
									Tbc1d30	Gm8054	Catsper2	Gm37280
									Rassf3	Abce1	Gm14000	Cox20
									Gm4129	Gm31105	Gm14018	Hnrnpu
									R3hdm2	Zfp330	Gm14019	Efcab2
									Nxph4	Gm45449	Mageb3	Kif26b
									Gm16217	Scoc	Duox1	Gm34176
									Gm16230	Gm18001	Gm24409	Gm16564
									Tac2	Adgre5	AA467197	Tfb2m
									Gls2	Prkaca	4930517E11Rik	Cnst
									Stat2	Rnaseh2a	4930583P06Rik	Gm10518
									Vmn2r84	Prdx2	Gm14004	Cdc42bpa
									Vmn2r85	Dhps	Gm14002	Gm38169
									Vmn2r87	Vps35	A530010F05Rik	Gm38331
									Gm11957	Orc6	Shc4	Coq8a
									Castor1	Itfg1	Slc27a2	Psen2
									Gm11962	Gm22305	Usp50	Gm5069
									Gm24313	Gapdh-ps16	Gm14212	Itpkb
									Ramp3	Herpud1	Mir3473g	Gm37033
									Cobl	Pllp	Ncaph	Gm37390
									Etaa1	Got2	1810024B03Rik	Gm36933
									Etaa1os	Tk2	Gm10766	Stum
									Fancl	Nae1	Dusp2	Gm37984
									Gm6899	Ces2b	Mall	Parp1
									Gm12090	Phaf1	Mtln	Acbd3
									Gm12102	B3gnt9	Gm14010	Gm37768
									Insyn2b	Thap11	Gm14007	H3f3aos
									Gabra1	Ddx28	Gm14022	Sde2
									Gabrb2	Prmt7	Chchd5	Gm20305
									Adra1b	Utp4	Gm14029	Pycr2
									Med7	Vps4a	Gm4430	Lefty1
									Mapk9	Rps26-ps1	Ckap2l	2210411M09Rik
									Rasgef1c	Ist1	Gm14023	Ephx1
									Gm12198	Cmtr2	Pdyn	Nvl
									Col23a1	Cog4	AU015228	Wdr26
									Gm9837	Terf2ip	Snord110	A430110L20Rik
									Mir7671	Cntnap4	1700020A23Rik	Ccdc121rt1
									Fat2	Sdr42e1	Tmem239	Lbr
									Gm12241	Hsdl1	Avp	Enah
									Sap30l	Mir7687	Gm14057	2700078F05Rik
									Sh3bp5l	Gm42047	Gm11037	Gm38359
									Or2ak4	Aprt	Ap5s1	Gm37018
									Fam183b	Cdh15	Pank2	Gm37258
									Tom1l2	Nup133	Mir103-2	Trp53bp2
									Kcnj12	Taf5l	Gm14281	Susd4
									Aldh3a1	Urb2	Erv3	Disp1
									Trpv2	Tsnax	Prokr2	Aida
									Lrrc75a	A730098A19Rik	Shld1	Mia3
									Lrrc75aos1	Tomm20	Gm14097	Taf1a
									Mmgt2	Rbm34	Gm22245	Dusp10
									Trim16	Itgb1	Gm14104	Mark1
									Pirt	Dcun1d5	Gm14036	Gm38251
									Myh3	Mtmr2	Gm14056	Rab3gap2
									Myh2	Gm47326	Gm14070	Gm34882
									Myh1	Kdm4d	Zcchc9-ps	Mir194-1
									Myh4	Panx1	Fau-ps1	Gm37785
									Usp43	Med17	Rbmx2-ps	Bpnt1
									Pik3r5	Cdkn2d	Gm22310	Gm2061
									Arhgef15	Gm16853	Kif16bos	Slc30a10
									Ctc1	Swsap1	Gm11645	Gm38268
									Kcnab3	Zfp599	Bfsp1	Tgfb2
									Rnf227	Zfp810	Gm11686	A430105J06Rik
									Mir1934	Gm48646	Banf2os	Gm19058
									Alox12e	Eepd1	Gm5535	Spata17
									Gm12316	Ncapd3	Gm11688	Gm43497
									Gp1ba	Snx19	Gm26165	Gm43496
									Pitpnm3	Gm31408	Gm11701	1700007P06Rik
									Med31	Ets1	Gm11759	Gpatch2
									Rap1gap2	Gm27240	Gm14092	Gm37254
									Gm28180	Fam118b	Gm11763	Gm55759
									Smyd4	Ddx25	Rin2	Gm38315
									Coro6	Pate1	Insm1	Kctd3
									Tlcd1	Ei24	Gm14117	Kcnk2
									Nlk	Esam	Gm14111	Pdcd5-ps
									Rab11fip4os1	Ubash3b	Gm14114	Cenpf
									Ccl12	9430081H08Rik	Gm14113	Ptpn14
									Gm23951	C030014I23Rik	Gm14107	Gm37422
									Mmp28	Arcn1	Cstl1	Prox1
									Ccl9	Nxpe4	Gm14132	Gm28172
									Dusp14	Htr3a	Gm14131	Gm23153
									Ggnbp2	Pts	Gm14130	Angel2
									Trim37	Il18	C530025M09Rik	Vash2
									Hlf	Sdhd	Gm21994	Gm8407
									Car10	Nkapd1	Gm14124	Flvcr1
									Cdc34b	Fdx1	Gm10130	A230020J21Rik
									Dlx4os	Acat1	Gm14127	Tatdn3
									Nxph3	Cul5	Gm14123	Gm37074
									Gngt2	Slc35f2	E130215H24Rik	Pacc1
									Gm11529	Elmod1	Platr15	Ints7
									Epop	Cib2	Gm23598	Gm37349
									Lasp1	Wdr61	Gm14143	Lpgat1
									Plxdc1	Psma4	Gm14142	Gm26203
									Mien1	Ube2q2	Gm14141	Rd3
									Grb7	Fbxo22	Tmem74bos	Rcor3
									Krt222	Tspan3	Gm14159	Gm10516
									Krt12	Snupn	Mir1953	Kcnh1
									A830036E02Rik	Ptpn9	Tcf15	Sertad4
									Krt15	Scamp5	Gm27343	Syt14
									Kcnh4	Fam219b	Gm14163	Hsd11b1
									Cntnap1	Adpgk	Mcts2	Plxna2
									Dusp3	Lrrc49	Foxs1	Gm37783
									Asb16	Glce	Xkr7	Gm37674
									Plcd3	Gm2553	Ccm2l	Gm38036
									Crhr1	Zwilch	Hck	2900035J10Rik
									Myl4	Map2k1	Dnmt3b	Gm19777
									Kcnh6	Clpx	Bpifb6	Gm16897
									Gm11722	Mtfmt	Bpifb3	9630010A21Rik
									Cep112os1	Spg21	Bpifa1	Gm37027
									Gm11681	Ppib	Bpifb5	Cd46
									Sstr2	Gtf2a2	Bpifb9a	Gm37366
									Otop2	Gnb5	Bpifb9b	Gm37132
									Armc7	Gm19531	1700003F12Rik	Cr2
									Evpl	Lysmd2	Gm14226	Gm37887
									Gm16045	Scg3	Mir695	Fam171a1
									Pgs1	Gm38083	Gm14257	Nmt2
									C1qtnf1	Fbxo9	Gm22334	Meig1
									Gm11748	Mto1	Procr	Dclre1c
									Gm11749	Eef1a1	Gm16098	Gm45902
									Gm11755	4930562D21Rik	Fam83c	Cdnf
									Cd7	Bckdhb	Gm14240	Fam107b
									Kif3c	Dop1a	Spag4	Gm13181
									Pomc	Snx14	Gm14252	Gm13185
									Vsnl1	Ctsh	Gm14170	Frmd4a
									Gm47822	Morf4l1	Gm14173	Gm10862
									Gm35638	Gm25582	Gm14231	Gm13189
									Gm35725	Atr	Tgif2	Gm37814
									Kcnf1	Gm28924	5430405H02Rik	Gm13187
									Gm48042	Atp1b3	Gm37790	Gm23691
									Klf11	Rnf7	Sla2	Gm13175
									Id2	Rasa2	Gm14276	Gm13179
									Gm9866	Copb2	Gm14287	Gm13196
									Prkar2b	Gm38327	Gm14176	Bend7
									Hdac9	Dbr1	Arhgap40	Sephs1
									Gm48713	Slc35g2	Fam83d	Gm13192
									Nfkbia	Stag1	Gm16751	Optn
									Gm20063	Uba5	Emilin3	Camk1d
									Gm48415	Gm15619	Gm25561	Sec61a2
									Vcpkmt	Aste1	Ptprtos	Dhtkd1
									Gm6316	Rpl29	9430021M05Rik	Echdc3
									Gm3086	Dcaf1	Gm14246	Usp6nl
									Frmd6	Rassf1	Gm11450	Gm13388
									Pcnx4	Nicn1	Gm11451	Celf2
									Syt16	Tcta	Oser1	Gm24340
									Kcnh5	Impdh2	2310001K24Rik	Taf3
									Esr2	Arih2	Ccn5	Itih5
									Slc8a3	Gm7183	Kcnk15	Mir297a-2
									Ttc9	Cmtm6	Gm11455	Mir669m-2
									Gm49654	Ctnnb1	Wfdc15b	Prkcq
									Map3k9	Ss18l2	Gm14302	Gm36932
									Rgs6	Higd1a	Wfdc6a	Gm37520
									Syndig1l	Ackr2	Wfdc3	Gm37851
									Prox2	Ano10	Gm11457	Gm37730
									Fos	A530083I20Rik	Zfp335os	Gm13292
									Gm48008	Zfp105	Mmp9	Rbm17
									Zdhhc22	Tmem158	Cd40	Il15ra
									Samd15	Ppp1r14c	Zfp663	Ankrd16
									Gm48015	Mthfd1l	Ocstamp	Itga8
									Gm37019	Lrp11	Gm11464	E030013I19Rik
									Gm7143	Gm20470	5031425F14Rik	Mindy3
									Serpina3c	Gm30906	Trp53rkb	Gm37289
									Ccdc85c	Epm2a	Gm11470	Gm37255
									Cyp46a1	Gm9797	Gm11472	Gm38014
									Rian	Gm7525	Gm14291	Pter
									Mir1193	Pex3	Snai1	C1ql3
									Mir654	Gm37299	Gm14320	Gm37824
									Mir496a	Vta1	Gm14321	Rsu1
									Gm35558	Ifngr1	Ripor3	Gm37780
									Gm26912	Pex7	Gm14237	Trdmt1
									Amn	Mtfr2	Gm14262	Vim
									Crip2	Mir7663	Mir7004	D930036K23Rik
									D430020J02Rik	Med23	Gm9873	Gm37894
									Gm17807	Echdc1	Gm14258	Stam
									Asb13	Rnf146	Gm34294	Gm37499
									Gm47813	Hint3	Cyp24a1	Slc39a12
									Rpl29-ps2	Supt4b	Cass4	Gm13266
									Klf6	Nkain2	Gcnt7	Cacnb2
									Gm10029	Gm47700	Fam209	Gm38105
									Gm2423	Rwdd1	Gm14303	Gm13314
									Gng4	Tspyl1	Gm14453	Gm10848
									Hecw1	Tspyl4	Pck1	Gm37437
									B230303A05Rik	Fam229b	Gm14336	Gm36930
									Elmo1	Gm25613	Atp5k-ps2	Arl5b
									Gm7614	Rpf2	Vamp7-ps	Gm38257
									Gm11281	Fig4	Mir296	Gm37416
									Btn2a2	Gm15197	Tubb1	Plxdc2
									Scgn	Hace1	Gm14444	Nebl
									Nrsn1	Gm48123	Gm16354	A930004D18Rik
									A730091E23Rik	Gm17823	Gm14439	Skida1
									Serpinb6e	Gm16998	Gm14387	1810059C17Rik
									Ppp1r3g	Ascc1	Gm14438	Mllt10
									Smim13	Ppa1	Rps8-ps2	Gm13349
									Gm5082	Sar1a	Zfp968-ps	Bmi1
									Hivep1	4930507D05Rik	Gm14390	Gm13333
									Phactr1	Kifbp	Gm14295	Carlr
									Gfod1	Ddx50	Gm14419	Pip4k2a
									Gm8513	Slc25a16	Gm14402	4930426L09Rik
									Rnf144b	Atoh7	Gm14401	Armc3
									Drd1	Herc4	Gm14407	Msrb2
									Gm16248	Tfam	Gm14415	Gm13344
									Hk3	Cisd1	Gm14413	Gm13363
									Trpc7	Ipmk	Gm14400	Gm13362
									Gm7045	Zwint	Gm14414	Arhgap21
									Fbp1	Gm6419	Zfp970	Gm13375
									Gm31218	Slc1a6	Gm14403	Enkur
									Cntnap3	2610008E11Rik	Gm14406	Thnsl1
									Gm3800	Hcn2	Gm14322	Gm13378
									Gm35161	Gm17151	Gm14429	Gpr158
									Ube2ql1	Nmrk2	Rps8-ps5	Gm24886
									Adamts16	Tbxa2r	Gm14327	Gm13342
									Cep72	Dohh	Zfp972	Gm13339
									Hnrnpa1l2-ps	Zfp781	Gm14292	Gad2
									Pcsk1	Tcp11l2	4921531C22Rik	Apbb1ip
									Ell2	Pwp1	Gm17180	Pdss1
									Gpr150	Washc3	Mir3091	Gm14441
									Gm4211	Ano4	B230312C02Rik	Abi1
									Mef2c	Slc25a3	Tcfl5	Gm13357
									Atp6ap1l	Lta4h	Gm14340	Acbd5
									A830009L08Rik	Cep83os	Gm14341	Yme1l1
									Ssbp2	Ube2n	Ptk6	Gm38309
									C030017D09Rik	Slc6a15	Gm14398	Spopl
									Fam151b	Gm47337	Lime1	Gm13416
									Homer1	Gm47339	Gm25184	Cacna1b
									Gm47088	Krr1	Gm29797	Gm13459
									AW495222	Trhde	Lkaaear1	Ehmt1
									Crhbp	A130012E19Rik	Gm2077	Gm38147
									Hmgcr	Cct2	1110015O18Rik	Gm37139
									Gcnt4	Gm9029	Gm17308	Arrdc1
									Gm48609	Irak3	Gm17934	Zmynd19
									5330416C01Rik	Tmbim4	Gm6162	Dph7
									Gm807	Tbk1	Gm37918	Pnpla7
									Hmgb1-ps9	Rxylt1	Gm8826	Nsmf
									Sgtb	Tafa2	1700003N22Rik	Mir7664
									Shisal2b	Tsfm	Gm18822	Gm13387
									Pde4d	Tspan31	Gm38007	Tor4a
									Hspb3	Gm20492	Gm8860	Tubb4b
									Gm9752	Naca	Gm38335	Rnf208
									2610042L04Rik	Atp5b	Fabp4	Ndor1
									Gm10406	Cs	Slc10a5	Tprn
									Gm16741	Coq10a	Gm37244	Anapc2
									Thrb	Suox	Gm37164	Tmem210
									Nkiras1	Sarnp	E2f5	Lrrc26
									Camk2g	Bloc1s1	Rbis	Grin1
									Plau	Drg1	Gm19694	Grin1os
									Cacna2d3	Pik3ip1	Gm16093	Man1b1
									Il17rb	Rnf185	Gm6141	Dpp7
									Mapk8	Uqcr10	Spin3-ps	Uap1l1
									Anxa8	Nipsnap1	Gm7536	Entpd2
									Mat1a	Ddx56	Gm42774	Npdc1
									Gm26782	Fbxo48	Gm6197	Fut7
									Trav9d-4	Plek	Ect2	Abca2
									Trdv4	Gm23386	Gm37098	Paxx
									Trac	Aftph	Gm32950	Clic3
									Ipo4	Ugp2	Gm33051	C8g
									Il17d	Mdh1	Mir551b	Fbxw5
									Fam124a	Wdpcp	Gm38066	Edf1
									Fdft1	Gm12056	Gm38197	Mamdc4
									Adra1a	Sanbr	Gm10258	Phpt1
									Rhobtb2	Mtif2	Gm38362	Rabl6
									Ppp3cc	Asb3	Gm37024	Ccdc183
									Phyhip	Nsg2	Gm37652	Bmyc
									Hr	Snrnp25	1600017P15Rik	Kcnt1
									Cysltr2	Npm1	Gm38080	Camsap1
									Nufip1	Ranbp17	9530022L04Rik	Nacc2
									Pcdh9	Rars	Gm38025	Tmem250-ps
									Klf5	Mat2b	Gm37834	1810012K08Rik
									Cdh6	Ublcp1	Gm37770	Lhx3
									Cdh10	Thg1l	Gm36990	Qsox2
									Cdh12	Havcr2	Gm37123	Ccdc187
									Gm38234	Tgtp2	Kcnmb3	Dnlz
									Gm2824	Zfp62	Gm37592	Card9
									Ank	Rnf130	Gm37353	Gm13562
									Gm24771	Sqstm1	Gm15574	Snapc4
									Gm15940	Zfp2	Gm23214	Gm13563
									Rims2	Hnrnpab	Gm43140	Entr1
									Oxr1	Nhp2	Gm34599	Pmpca
									Rspo2	Ppp2ca	Gm20515	Inpp5e
									Ext1	Skp1	Gm29135	Sec16a
									Deptor	Vdac1	Gm42695	0610009E02Rik
									Gm23475	Gm12219	Gm42205	Notch1
									Gm20712	Slc22a4	Gm43206	Egfl7
									Tmem65	Cdc42se2	Gm7741	Agpat2
									Gm25628	Gm22884	Acad9	Dipk1b
									Asap1	Cnot8	Gm43255	Snhg7os
									Adcy8	Irgm2	1810062G17Rik	Surf6
									Efr3a	Rnf187	Gm12582	Med22
									Gm20405	Guk1	Gm12583	Rpl7a
									Lrrc6	Snap47	Il2	Gm23969
									Sla	Zfp867	Gm12532	Surf1
									Ccn4	Med9	Bbs12	Surf2
									St3gal1	Usp22	Gm42923	Surf4
									Arc	Aldh3a2	Gm12564	Stkld1
									Iqank1	Prpsap2	Gm12565	Cacfd1
									Apol7a	Zfp286	Gm42922	Slc2a6
									A730060N03Rik	Ndel1	Gm43820	Adamtsl2
									Baiap2l2	Alox8	Gm43539	Fam163b
									Syngr1	Tmem88	Gm9845	Sardh
									Mgat3	Mpdu1	Gm42785	Vav2
									Atf4	Eif4a1	1700017G19Rik	Brd3os
									Mei1	Spem3	Slc25a31	Brd3
									Tnfrsf13c	Gabarap	Fundc2b	Wdr5
									Scube1	Med11	Gm22043	Gm13421
									Mpped1	Psmb6	Gm42436	Rxra
									Parvg	Slc25a11	Gm42437	Gm13372
									Mapk11	Rabep1	Gm31266	Olfm1
									Abcd2	Txndc17	2610316D01Rik	Ppp1r26
									Lrrk2	Ncbp3	1700027H10Rik	Pierce1
									Gm15382	Snord91a	Gm32340	Gbgt1
									Slc38a2	Hic1	Gm10356	Ralgds
									Pfkm	Rpa1	Gm7977	Gtf3c5
									Ccdc184	Pitpna	1700018B24Rik	Tsc1
									Rnd1	Glod4	Gm5846	Spaca9
									Tuba1b	Mrm3	Gm38261	Ak8
									Prph	Bhlha9	Pcdh18	Gtf3c4
									Kcnh3	Gm12571	5830415G21Rik	Ttf1
									Faim2	Tmem199	Gm37843	Setx
									Aqp5	Ift20	4930577N17Rik	Ntng2
									Asic1	D11Bhm181e	Gm5103	6530402F18Rik
									Letmd1	Ccnq	Mgarp	Med27
									Igfbp6	Utp6	Gm9442	Rapgef1
									Mir148b	Adap2	Gm38160	Gm13420
									Gm15859	Rhot1	Gm38200	Gm13547
									Mgrn1	Gm11427	Gm10729	Trub2
									Cebpd	Ddx52	Gm37229	Slc27a4
									Gm24927	Tada2a	3110080O07Rik	Urm1
									Tango2	Bcas3	Gm37675	2600006K01Rik
									Gm42870	Vmp1	Gm10728	Odf2
									Vwa5b2	Ptrh2	Gm20089	Sptan1
									Camk2n2	Dhx40	Gm37526	Dync2i2
									Etv5	Gdpd1	5430420F09Rik	Set
									Gm24616	Smg8	Gm10293	Pkn3
									Fgf12	Coil	Gm30292	Zdhhc12
									Lrrc15	Gm11496	C130075A20Rik	Zer1
									Tmem44	Gm2018	Gm43805	Tbc1d13
									Fam43a	Utp18	Gm16206	Spout1
									Dlg1	Nme1	C820005J03Rik	Kyat1
									Gm15696	Slc35b1	Gm8109	1700084E18Rik
									Rubcn	Gm9796	Alg5	Phyhd1
									Csta1	Polr2k-ps	Ccna1	Dolk
									Popdc2	Mrpl45	Gm43555	Nup188
									Gap43	Gm11613	Ccdc169	Sh3glb2
									Ccdc80	Psmb3	Mab21l1	Miga2
									Cd200	Rpl23	4933417G07Rik	Dolpp1
									Gm15638	Klhl11	Gm8177	Crat
									Plcxd2	Ramp2	Gm26671	Cstad
									Filip1l	Becn1	Gm40055	Gm14486
									Dcbld2	Fam171a2	Gm42513	Ntmt1
									Cldnd1	2410004I01Rik	Gm26166	Asb6
									Gm9816	Rprml	Erich6	Prrx2
									Gm22769	Arf2	Gm8234	Ptges
									Grik1	Dcaf7	AU022133	Tor1b
									4930404I05Rik	Ddx42	Clrn1	BC005624
									Chaf1b	Ftsj3	Gm43570	Usp20
									Ttc3	Milr1	Gpr171	Fnbp1
									B3galt5	Kpna2	Gpr87	Gpr107
									Tiam2	1810010H24Rik	Gm37579	Gm13405
									Gm26622	Nol11	Gm5539	Ncs1
									Synj2	Psmd12	Gm33707	Fubp3
									Tulp4	Gm11677	Gm8325	Abl1
									Dynlt1f	Slc39a11	Gm37696	Fibcd1
									Tagap1	Atp5h	Gm9700	Gm13441
									Sft2d1	Jpt1	9330121J05Rik	Lamc3
									Gm28118	Nup85	Gm8388	Gm13442
									Gm3355	Ten1	Gm16162	Nup214
									Has1	Gm34418	Gm16129	Fam78a
									Kremen2	Gm11733	Gm34379	Plpp7
									9530082P21Rik	Eif4a3	E130311K13Rik	Prrc2b
									Flywch1	0610009L18Rik	Gm26850	Pomt1
									Dusp1	Alyref	Vmn2r-ps3	Golga2
									Grm4	Dcxr	Gm18294	Dnm1
									Bnip5	Hmga1b	Gm20656	Ciz1
									Cdkn1a	Gps1	Gm34780	Slc25a25
									Cpne5	Rab40b	4931440P22Rik	Naif1
									Pim1	Dtnb	Gm5847	Fam102a
									Pknox1	Dnajc27	Gm38233	Dpm2
									Mir6975	Gm23676	Gm37131	St6galnac4
									Tcf19	Sf3b6	Gm35106	St6galnac6
									H2-Bl	Fkbp1b	Gm37078	Ak1
									Rnf39	Laptm4a	Shox2	Eng
									Rcan2	Rdh14	Gm42568	Fpgs
									Clic5	Kcns3	Rarres1	Cdk9
									Tmem151b	Gm47833	Gm22073	Sh2d3c
									Polh	Cyria	Il12a	Tor2a
									Yipf3	Ddx1	Gm10040	Ptrh1
									Plcl2	Odc1	Gm20689	Cfap157
									Satb1	Hpcal1	Gm18588	Niban2
									Gm36931	Cpsf3	Gm48183	Lrsam1
									5830444F18Rik	Iah1	Mir15b	Slc2a8
									Gm37248	Ywhaq	Gm17214	Gm38299
									Gm6934	Gm5954	Gm37784	Ralgps1
									Gm37593	Gm47446	Gm17836	Gm23546
									Gm37266	Taf1b	Gm6677	Angptl2
									Gm37176	Mboat2	Gm15442	Zbtb34
									Rab5a	Tmem18	Gm10291	Zbtb43
									Shd	Acp1	Gm24150	C130021I20Rik
									Tnfaip8l1	Dld	6430573P05Rik	Gm13529
									Gm4518	Dus4l	Gm3513	Mvb12b
									Efna5	Cog5	4930589L23Rik	Nron
									Man2a1	Bzw2	Gm37973	Gm13403
									Txndc2	Crppa	Gm37892	Mapkap1
									Ankrd12	Ifrd1	Gm16000	Gm13406
									Mtcl1	Zfp277	A830029E22Rik	Gapvd1
									Ptprm	Gm7239	Mir7010	Rabepk
									Lbh	Lrrn3	Gm35323	Fbxw2
									Galnt14	Gm2027	Rbm46	Cutal
									C430042M11Rik	Stxbp6	Fgg	Traf1
									Msh2	Scfd1	Gm10710	AI182371
									4930480K15Rik	Strn3	Sfrp2	Cntrl
									Adcyap1	Ap4s1	Gm26771	Rab14
									Bambi	Gm22663	Tigd4	Gsn
									Jcad	Snx6	Gm42812	Gm43128
									Fzd8	Srp54c	4933425M03Rik	Dab2ip
									Rbbp8	Ppp2r3c	Snord73a	Ttll11
									Cabyr	Psma6	Snord73b	Gm43760
									Osbpl1a	Gm9812	Btf3-ps12	9030204H09Rik
									Dsc3	Gm48835	Gm26343	Gm10829
									Gm9955	Fkbp3	Gm10705	Ndufa8
									Fhod3	Klhdc2	Fcrl1	Morn5
									Syt4	Nemf	Ntrk1	Ptgs1
									Camk4	L2hgdh	Sh2d2a	Pdcl
									Nrep	Dmac2l	Ttc24	Rc3h2
									Gm3550	Actr10	Tsacc	Zbtb6
									Egr1	Psma3	Gm37116	Zbtb26
									Cxxc5	Jkamp	Bglap	Rabgap1
									Pcdha5	Mnat1	Gm42814	Gm17893
									Pcdha12	Trmt5	Rab25	Gpr21
									Pcdhb19	1700086L19Rik	Rxfp4	Mir5128
									Pcdhb20	Gm7862	Gm43714	Crb2
									Taf7	Churc1	Gm17146	Dennd1a
									Fchsd1	Gm47218	Gm10253	Gm44283
									Arhgap26	Fut8	Gm24403	Gm44291
									Gm15333	Eif2s1	Fdps	Gm13556
									Ppp2r2b	Vti1b	Gm22935	Lhx2
									Prr16	Gm26777	Gm16069	Gm13584
									Chsy3	Gm47874	Krtcap2	Gm35808
									Smim3	Acot2	Cks1b	Nr6a1
									Mir145a	Acot6	Gm42809	Rpl15-ps4
									Htr4	Entpd5	Aqp10-ps	Gm44144
									Tubb6	Isca2	Gm24608	5730507A11Rik
									Cep76	Vipas39	Gm16540	Golga1
									Lipg	Alkbh1	Gm43712	Scai
									Gm10532	Snw1	Creb3l4	Gm18791
									4930465K10Rik	Gm2099	4930537H20Rik	Gm16523
									Gm27239	Gm8587	Gm45354	Gm44027
									Cbln2	Gm6190	Gm16048	Ppp6c
									Gm23940	Gm48700	S100a14	Lrp1b
									Grk2	Gm9726	S100a3	Gm13460
									Gm21992	Psmc1	S100a4	Mir6336
									Actn3	Calm1	Gm19739	Gtdc1
									Tmem151a	Gm2614	S100a8	Gm13477
									Cst6	Gm20702	S100a9	Zeb2
									Tigd3	Golga5	4930529C04Rik	Zeb2os
									Rasgrp2	Ubr7	Lor	Orc4
									Vegfb	Ddx24	Adrm1b	Mbd5
									Fth1	Serpina3g	Gm5278	Gm13510
									Zp1	Serpina3i	Them5	Epc2
									Mrpl16	Glrx5	Gm36070	Kif5c
									Gm6545	Gskip	C2cd4d	Gm13483
									Trpm6	Setd3	Lingo4	Gm13488
									Aldh1a1	Mir369	1700040D17Rik	Gm13498
									Gm27151	Hsp90aa1	Gm30023	Gm13499
									Dmrt2	Cinp	Gm15234	Rif1
									Rln1	Gm10425	Selenbp2	Neb
									Ankrd22	Eif5	Gm15263	Arl5a
									Gm26902	Mark3	Gm24920	Fmnl2
									Pcgf5	Coa8	Gm22301	Prpf40a
									Ffar4	Gm47541	Gm16740	Arl6ip6
									Rbp4	Ighg2c	Gm128	Idi1-ps1
									Aldh18a1	Gm18032	Bnipl	Gm14033
									Golga7b	Gdi2	6330562C20Rik	Kcnj3
									Pdzd7	Gm48374	Gm42578	BB557941
									Sfxn3	Gtpbp4	Gm5070	Gpd2
									4930505N22Rik	Lgals8	Gm4349	Gm13535
									2310034G01Rik	Ero1b	Gm26594	Gm13532
									Sorcs1	Gm32526	Ciart	Gm33594
									Tectb	Gm17890	Mtmr11	Galnt5
									Acsl5	Gm18362	Gm17690	Gm13534
									Pnliprp2	Gm48754	Gm22027	Acvr1c
									Gm6020	Vps41	Gm15444	Gm13545
									Ssxb5	Amph	Gm20632	Acvr1
									Gm14863	Epdr1	Gm20633	Gm17409
									Gm14537	Trim27	Gm20634	Ccdc148
									Syn1	Gpx6	Gm20627	Pkp4
									Spaca5	Pgbd1	Gm42743	Dapl1
									Nkrf	Zkscan4	Gm21960	Tanc1
									Septin6	Abt1	Gm15441	Wdsub1
									Tex13d	H1f1	Gm16253	Baz2b
									Xlr	Tdp2	6330549D23Rik	Marchf7
									Gm23258	Gm11353	Gm42957	Cd302
									Mir504	Sox4	Nudt17	Itgb6
									Mcf2	Exoc2	Polr3c	Rbms1
									Prrg3	Serpinb6a	Gm22581	Tank
									Gabra3	Eci2	Gm42783	Slc4a10
									Xlr3a	Fars2	Gja8	Fap
									Slc6a8	Nrn1	Gm42508	Ifih1
									Emd	Pak1ip1	Gm43073	Gca
									Gm15365	Gm10790	Fmo5	Gm13590
									Gm8503	Tbc1d7	Gm42820	Kcnh7
									Tbl1x	Gm26064	Gm9771	Gm22020
									Arx	Gm9817	Hsd3b9	Gm13569
									Gm14830	Ippk	Gm43190	Gm13577
									Gpr165	Nol8	Gm5853	Gm13578
									Eda2r	Nxnl2	Gm9678	Grb14
									Gm9143	Sptlc1	Hsd3b5	Cobll1
									Nap1l2	Uimc1	Gm12399	Scn3a
									Gm9159	Prr7	Hsd3b2	Scn2a
									Gm6285	Caml	Hsd3b6	Csrnp3
									Zfp711	Gkap1	Gm18982	Gm13619
									Pcdh11x	2210016F16Rik	Gm42717	Scn9a
									Gm7855	Rmi1	Gm43120	Scn7a
									Armcx1	Gm5084	Spag17os	B3galt1
									Zmat1	Gm16132	Gm43463	Gm37964
									Bex1	Mfsd14b	Cd2	Gm13607
									Kcne1l	Cbx3-ps4	Gm42939	Stk39
									Chrdl1	Uqcrb	Gm42938	Gm13596
									9530051G07Rik	Mterf3	Gm42538	Gm13597
									Pdha1	Ptdss1	Casq2	Cers6
										Zfp455	4632404M16Rik	Gm37159
										Zfp748	Gm43242	Gm37747
										Zfp273	Gm43245	Gm37666
										Fastkd3	Gm42678	Gm38377
										Adcy2	Gm19202	Nostrin
										Nsun2	Gm42681	Fastkd1
										Lpcat1	Gm43062	Ppig
										Clptm1l	Gm27024	Ccdc173
										Exoc3	Gm43066	Phospho2
										Pdcd6	Atg4a-ps	Mettl5
										Sdha	Olfml3	Ubr3
										Gm47469	Gm43387	Rpl9-ps7
										Gm6296	Ptpn22	Erich2
										Glrx	Gm43065	Gorasp2
										Ttc37	Phtf1os	Tlk1
										Slf1	Gm17956	Dcaf17
										Fam172a	Gm38412	Cybrd1
										Tmem161b	A530041M06Rik	Dync1i2
										Cox7c	Gm43581	Slc25a12
										Gm24507	Gm43585	Metap1d
										Atg10	Gm29561	Dlx1as
										Msh3	Gm29560	Dlx2
										Gm22661	Ppm1j	Itga6
										Gm8712	Gm40117	Rapgef4os1
										Utp15	Gm5547	Rapgef4os2
										Ankra2	Adora3	Rapgef4os3
										Btf3	Gm42890	Map3k20
										Ptcd2	Gm4248	Ak3l2-ps
										Rad17	Chil3	Sp3
										Slc30a5	2010016I18Rik	Hspe1-ps5
										Ipo11	Gm38271	Gm11084
										Mtrex	Kcna10	Gm13665
										Dhx29	Gm43745	Gm13666
										Ccno	Gm12494	Cir1
										Mocs2	Gm40123	Gpr155
										4833420G17Rik	Gm12525	Wipf1
										Gm3696	Mybphl	Gm13708
										Gm45521	Gm12522	Chn1os3
										Abhd6	Gm37859	Atf2
										Rpp14	Gm43435	Lnpk
										Pdhb	Taf13	Haglr
										Rpl19-ps4	Gm43097	Gm13653
										Thoc7	Gm25681	Hnrnpa3
										Lrrc3b	Gm42516	Nfe2l2
										Nr1d2	Gm5548	Gm13669
										Ecd	Gm17954	Agps
										Dnajc9	Gm9889	Ttc30b
										Anxa7	5330425B07Rik	Ttc30a1
										Vdac2	Gm29151	Pde11a
										Gnl3	Gm43651	Rbm45
										Gm5459	Lrrc39	Osbpl6
										Smim4	Gm42891	Fkbp7
										Capn7	6530403H02Rik	Ccdc141
										Dph3	Gm25013	Sestd1
										Ncoa4	Gm42927	Gm13650
										Parg	Gm5711	Zfp385b
										Rpl23a-ps3	Gm42928	Gm13944
										Glud1	A730020M07Rik	Cwc22
										Gm17110	Gm43823	Itga4
										Txndc16	Gm42544	Cerkl
										Gpr137c	Gm40190	Neurod1
										Cdkn3	Gm43569	Itprid2
										Cgrrf1	Gm42994	Pde1a
										Wdhd1	Gm43568	Dnajc10
										Slc35f4	Gm34139	Frzb
										Osgep	Gm9364	Nckap1
										Pip4p1	Gm43285	Gm13689
										Supt16	Gm43744	Gm13688
										Gm8865	Gm43287	Dusp19
										Psme2	Gm43288	Mir684-1
										Mdp1	Gm35065	Zfp804a
										Gmpr2	Gm18916	Gm13677
										Dhrs1	Arsj	Zc3h15
										Cideb	Gm43327	Itgav
										Ripk3	Gm43006	Ctnnd1
										Cryl1	Gm16958	Med19
										Gm20430	C230031I18Rik	Zdhhc5
										Sap18	Gm42970	Clp1
										Ska3	Gm43355	Ypel4
										Mrpl57	Gm42525	Gm19426
										Micu2	Gm43729	Serping1
										Nupl1	Neurog2	Ube2l6
										Mtmr6	1500005C15Rik	Timm10
										Tnfrsf19	Gm42587	Rtn4rl2
										Trim13	Gm43653	Slc43a3
										Ints6	Gm35585	P2rx3
										4930471C04Rik	Gm9387	Ssrp1
										Elp3	Gm35986	Tnks1bp1
										Dpysl2	6330410L21Rik	4930443O20Rik
										Chmp7	Gm42997	Lrrc55os
										Pdlim2	Lef1os1	Lrrc55
										Slc39a14	Gm9402	Gm13716
										Sucla2	Gm22322	Or5m3b
										Esd	Gm29811	Or5w14
										Cog3	Gm9403	Gm18953
										Tpt1	Gm23196	Ptprj
										Gtf2f2	Gm42874	4933423P22Rik
										Serp2	Gm49316	Nup160
										Mtrf1	Gm43193	Fnbp4
										Sugt1	Gm30648	Agbl2
										Gm25831	Tacr3	C1qtnf4
										Pibf1	4930539J05Rik	Ptpmt1
										Uchl3	Gm42807	Celf1
										Ndfip2	Gm16100	Rapsn
										Tgds	Slc39a8	Gm13778
										Ipo5	4933401H06Rik	Psmc3
										Tm9sf2	Gm5281	Slc39a13
										Oxct1	Gm43357	Mybpc3
										Osmr	Gm9409	Madd
										Wdr70	Gm4861	Acp2
										Slc1a3	Gm43403	Ddb2
										Nadk2	Gm15460	Pacsin3
										Basp1	Dapp1	Arfgap2
										Otulinl	Gm5105	Lrp4
										Tspyl5	Adh7	Zfp408
										Kcns2	Gm43725	Arhgap1
										Ankrd46	Gm15688	Atg13
										Ncald	Gbp5	Ambra1
										Atp6v1c1	Gbp3	Gm10805
										Dcaf13	Gm19166	Mdk
										Emc2	Gm24457	Dgkz
										Tmem74	9530052C20Rik	Gm9821
										Nudcd1	Gm2574	Creb3l1
										Eny2	Gm43613	Phf21a
										Sybu	Gm43612	Gm13785
										A930017M01Rik	Gm43616	Large2
										Gm9920	Gm42704	Pex16
										9130401M01Rik	Gm2505	1700029I15Rik
										Fbxo32	Rpl9-ps8	Mapk8ip1
										Ube2d4	Gm9419	Cry2
										Trmt12	Gm34866	Slc35c1
										Rnf139	Gm17743	Chst1
										Sqle	Clca3a2	Gm13792
										Tmem71	Gm43240	Syt13
										Gm37320	Ccn1	Prdm11
										Gm37296	Gm17501	4631405J19Rik
										Ptk2	Gm10636	Trp53i11
										Zfp623	Gm16325	Tspan18
										Lrrc24	Gm42647	Gm13807
										Eif3d	Ifi44	Cd82
										Eif3l	Gm43618	Alx4
										Tomm22	Gm31881	Ext2
										Mief1	Gm16198	Accs
										Rbx1	Gm43859	Gm13889
										Rangap1	Rpl29-ps1	Alkbh3
										Snu13	1700012D16Rik	Ttc17
										Smim45	A530083M17Rik	2810002D19Rik
										Ndufa6	4930597L12Rik	Rag2
										Fam118a	Gm22206	Traf6
										Atxn10	Asb17	Gm13905
										Gm15722	Gm43400	Commd9
										Selenoo	Gm20389	Ldlrad3
										Ncaph2	Gm37890	Gm13920
										Cpt1b	Gm26456	Trim44
										Slc2a13	Gm43528	Gm13868
										Gm17546	Gm15578	Slc1a2
										Rpap3	Gm43527	Gm13872
										Asb8	Gm43314	Pdhx
										Tuba1a	1810013D15Rik	Apip
										Cers5	Gm43487	Ehf
										2310068J16Rik	Mos	Cat
										Gm27209	Gm11802	Abtb2
										Cela1	Gm11804	Nat10
										Acvrl1	Gm11817	Fbxo3
										Krt79	Gdf6	Cd59a
										Copz1	Gm12920	D430041D05Rik
										Mucl2	Gm12919	Hipk3
										Trap1	Ints8	Gm13884
										Pam16	Gm11832	Platr14
										Hmox2	Gm11840	Cstf3
										Alg1	Gm11843	Tcp11l1
										Abat	Gm11820	Depdc7
										Snn	Gm11844	Qser1
										Rsl1d1	Mir6400	Gm13886
										Parn	Gm11869	Prrg4
										Rrn3	Gm11874	Ccdc73
										Ntan1	Gm11865	Paupar
										Pdxdc1	Ttpa	Pax6
										Cep20	Gm11873	Elp4
										Mcm4	Gm24607	Gm13954
										Spidr	Gm30731	Immp1l
										Yars2	Gm11892	Dnajc24
										Gm7765	Gm11891	Mpped2
										Klhl22	Gm27243	Arl14ep
										Cldn5	Mms22l	Kcna4
										2510002D24Rik	Gm11899	Mettl15
										Mrpl40	C230012O17Rik	Bdnf
										Klhl6	Gm11898	Lin7c
										Map6d1	Gm11907	Lgr4
										Parl	Gm25378	Ccdc34
										Ap2m1	Gm11915	Ccdc34os
										Abcf3	Gm11922	Gm13935
										Psmd2	Gm11926	Muc15
										Gm26744	Gm26254	Or4g16
										Tmem41a	Gm11936	Lpcat4
										Eif4a2	Gabrr2	Slc12a6
										Masp1	Gabrr1	Emc4
										Mb21d2	Gm11934	Katnbl1
										Pigx	Mir8118	Gm13940
										Cep19	Spaca1	Chrm5
										Rnf168	Gm12751	Ryr3
										Tfrc	Gm12362	Gm13964
										Snx4	Ifnk	4930533B01Rik
										Slc49a4	Gm12366	Grem1
										Parp14	Gm12367	Arhgap11a
										Iqcb1	Gm12369	Gjd2
										Gtf2e1	Gm12370	Aqr
										Cox17	Taf9-ps	Zfp770
										B4galt4	Gm12389	Dph6
										Atp6v1a	Ndufb6	G630016G05Rik
										Gm22576	Psenen-ps	Spred1
										Zbtb11os1	Gm12397	Fam98b
										Lnp1	Mir3094	Rasgrp1
										Tomm70a	Gm24837	Thbs1
										Nit2	Gm12401	Gpr176
										Rbm11	Gm26049	1700054M17Rik
										D16Ertd472e	Fam219aos	Eif2ak4
										Mrpl39	Gm12405	Bmf
										Atp5j	Arid3c	Pak6
										Cct8	Ccl19-ps1	Ankrd63
										2810407A14Rik	4933409K07Rik	Plcb2
										Paxbp1	Gm37530	Ccdc9b
										Ifnar2	Gm13306	Disp2
										Ifngr2	Gm17167	Knstrn
										Gm15964	Gm5859	Gm14091
										Atp5o	Gm54215	Ivd
										Morc3	Gm17081	Bahd1
										Vps26c	Ccl21b	Chst14
										Get1	Gm3883	Rpusd2
										Gm25909	Gm53189	Dnajc17
										Tmem242	Gm2163	Gm14137
										A230009B12Rik	Ccl19	Zfyve19
										Mrpl18	1700022I11Rik	Ppp1r14d
										Acat3	Stoml2	Spint1
										Wtap	Gm26881	Vps18
										Psmb1	Gm23709	Gm14207
										Zfp97	Gm25010	Dll4
										Oaz1-ps	Cd72	Chac1
										Lix1	Arhgef39	Ino80
										Zfp52	Gm12454	Exd1
										Zfp983	Or13e8	H3f3c
										Mmp25	Hrct1	Rtf1
										Hs3st6	Spaar	Gm25857
										Fahd1	Gm12492	Itpka
										BC003965	Glipr2	Ltk
										Ube2i	Ccin	Rpap1
										Arhgdig	Gm12503	Mga
										Crebrf	Mir5106	Mapkbp1
										Taf11	Gm12462	Pla2g4b
										BC004004	Gm12463	Sptbn5
										Glo1	Gm12679	Ehd4
										Zfp870	1700055D18Rik	Pla2g4e
										Zfp763	Polr1e	Ganc
										Zfp955a	Gm12411	Capn3
										Marchf2	Xpa	Zfp106
										H2-Ob	Gm12445	Snap23
										Cfb	Trmo	Stard9
										Tubb5	Gm16731	Cdan1
										Mrps18b	Gm12425	Ttbk2
										H2-M3	Gm12424	Ubr1
										Adgrf4	Gm12426	Snord3b-ps2
										Enpp4	Gm12430	Lcmt2
										Cdc5l	Sec61b	Zscan29
										Xpo5	Mir1958	Tubgcp4
										Tbcc	Gm12435	Trp53bp1
										Micos13	Gm12439	Map1a
										Fer	Gm22685	Gm14978
										Ndufv2	Baat	Ppip5k1
										Gm4705	Aldob	Ckmt1
										Rab12	Gm12458	Strc
										Gm4707	Gm12460	Ell3
										Ttc27	Amd-ps4	Serf2
										Cebpz	Gm12466	Hypk
										Ndufaf7	Gm12475	Mfap1b
										Qpct	Smc2os	Mfap1a
										Cdkl4	Tmc4-ps	Frmd5
										Tmem178	Vma21-ps	Gm14021
										Slc8a1	Cct3-ps1	Gm14020
										Lrpprc	Or13c9	Golm2
										Prepl	Mexis	Ctdspl2
										Cul2	Gm12496	Eif3j1
										Mtpap	Tal2	Spg11
										Arhgap12	Gm12516	B2m
										Ccny	2310081O03Rik	Sord
										Gm17430	Actl7a	Bambi-ps1
										Usp14	Mir32	Bloc1s6os
										Esco1	Gm22300	Bloc1s6
										Snrpd1	Gm12530	Sqor
										Riok3	Gm12536	Sema6d
										Ttc39c	Gm12538	Gm13994
										Mir1948	Gm12577	Slc24a5
										Trappc8	Or2k2	Myef2
										Zfp24	Ptgr1	Dut
										Ino80c	Gng10	Fbn1
										Elp2	Rpsa-ps11	Cep152
										B930094E09Rik	Gm12527	Eid1
										Sft2d3	Gm12529	Secisbp2l
										Wdr36	Gm12543	Cops2
										Hspa9	Mup4	Hdc
										Pfdn1	Mup5	Gabpb1
										Hbegf	Rnf183	Usp8
										Sra1	Gm11209	Trpm7
										Cd14	Gm11212	Sppl2a
										Pcdhga6	Orm2	Ap4e1
										Rnf14	Tlr4	Blvra
										Ndfip1	Gm11221	Itpripl1
										Kctd16	Gm11222	Snrnp200
										Lars	Gm11250	Tmem127
										Gm10540	C630043F03Rik	Gpat2
										1700018A14Rik	Gm11760	Kcnip3
										Commd10	Gm11405	Prom2
										Gm16283	A230083N12Rik	Mrps5
										Hsd17b4	Gm11252	Nphp1
										Snx2	Gm11245	Gm39929
										Phax	Gm11246	Gm14011
										Tex43	Tyrp1	Tmem87b
										Grpel2	Gm25803	Fbln7
										Fbxo38	Gm11266	Gm10762
										Txnl1	Gm11267	Zc3h6
										Afg3l2	Gm11268	Gm14027
										Psmg2	Gm11269	A730036I17Rik
										Rnmt	Gm11185	Il1a
										Snord58b	Gm11413	Sirpa
										BC031181	Gm11414	Snrpb
										Smad2	Gm27046	Nop56
										Ier3ip1	Cbx3-ps3	Idh3b
										Hdhd2	Gm12421	Ebf4
										Haus1	Gm12419	Cpxm1
										Atp5a1	Gm12413	Gm14042
										Rbfa	Scarna8	Pced1a
										Naa12	Gm12600	Ptpra
										Dipk1c	Gm12631	4930473A02Rik
										Gm16146	Mir491	Mrps26
										Ppp1ca	Gm12645	Ubox5
										Fam89b	Gm13282	Lzts3
										Gm42067	Gm26566	Ddrgk1
										Znhit2	Gm13283	Dnaaf9
										Ppp2r5b	Gm12607	A730017L22Rik
										Otub1	Cdkn2b	Atrn
										Snhg1	Dmrta1	Gm14049
										Zbtb3	Gm12666	Siglec1
										Ubxn1	Gm12655	Hspa12b
										Ints5	Mir872	1700037H04Rik
										Eef1g	Gm12703	Spef1
										Asrgl1	4930551L18Rik	Cenpb
										Mir6993	Gm29064	Cdc25b
										Sdhaf2	Gm830	Mavs
										Tmem216	Gm20651	Smox
										Gm6365	9530080O11Rik	Adra1d
										Carnmt1	Cyp2j12	Gm14285
										1110059E24Rik	Gm12676	5330413P13Rik
										Cbwd1	L1td1	Slc23a2
										Rcl1	Kank4	Gm14052
										Jak2	Efcab7	Gm14051
										Ermp1	Ccdc50-ps	Cds2
										Ranbp6	Gm24468	Chgb
										Cstf2t	Gm12785	Tmx4
										2700046G09Rik	Gm12793	Plcb1
										Minpp1	Gm12795	Gm14209
										Ifit1bl1	Gm12798	Gm14211
										Htr7	Gm12791	Gm14210
										Marchf5	BB031773	Gm14218
										Exoc6	Insl5	Gm36967
										E030044B06Rik	Oma1	Snap25
										Frat1	Gm12719	Slx4ip
										Pgam1	Gm12717	Jag1
										R3hcc1l	Gm12728	Btbd3
										Gm6776	Gm12727	Sptlc3
										Got1	Hspd1-ps4	Ism1
										Actr1a	Gm12730	Tasp1
										Gsto1	Ttc22	Rps19-ps7
										Pdcd4	Pars2	Esf1
										Gpam	Ldlrad1	Gm17374
										Tdrd1	Hspb11	Flrt3
										Nanos1	Gm12869	Kif16b
										Prdx3	Gm12906	Pcsk2
										Gpkow	Gm12907	Pcsk2os2
										Praf2	Gpx7	Dstn
										Rbm3	Gm12737	Rrbp1
										Tspan7	Orc1	Gm11687
										Maoa	Gm12743	Kat14
										Ndp	3110021N24Rik	Sec23b
										Gm9083	Gm12741	Gm11743
										Uxt	Calr4	Slc24a3
										Zfp300	Gm12749	Gm14093
										Pgrmc1	9630013D21Rik	Cfap61
										Slc25a5	Gm12808	Ralgapa2
										Steep1	Gm12806	Xrn2
										Mcts1	Gm12807	Sstr4
										C1galt1c1	Gm12804	Thbd
										Smarca1	Gm12805	Gm14119
										Utp14a	Gm12961	Cd93
										Rab33a	Gm12818	Gm14120
										Enox2	Foxd2	Cst3
										Hprt	Gm24045	Syndig1
										Rtl8b	Stil	Gm14140
										Zfp449	Pdzk1ip1	Gm14139
										Smim10l2a	Cyp4x1os	Gm14125
										Ldoc1	Gm12834	3300002I08Rik
										Cetn2	Cyp4b1	Zfp442
										Bcap31	Mob3c	Gm14121
										Atp6ap1	Tmem275	Cst7
										Lage3	Gm12951	Apmap
										Ikbkg	C530005A16Rik	Acss1
										Mpp1	Toe1	Vsx1
										Pls3	Gm12996	Entpd6
										Rps24-ps3	Gm12993	Pygb
										Gm14764	Gm12998	Gins1
										Gm8880	1700021J08Rik	Ninl
										Pdk3	Btbd19	Gm14148
										Eif2s3x	Best4-ps	Nsfl1c
										Apoo	Gm22980	Fkbp1a
										Zc4h2	Kif2c	Sdcbp2
										Gm14810	Gm12843	Snph
										Pja1	Gm12828	Rad21l
										Gm14832	Gm12827	Tmem74b
										Nono	Gm12826	Psmf1
										Gm21998	Gm12841	Gm14154
										Zdhhc15	Artn	Fam110a
										Mir384	Gm23382	Scrt2
										5330434G04Rik	Hyi	Rps15a-ps7
										Pgk1	Cdc20	Tbc1d20
										Itm2a	Gm12853	Rbck1
										Tspan6	Lao1	Trib3
										Tmem35a	Mir1957a	Gm14164
										Armcx5	Gm12867	Gm14165
										Gprasp1	Ermap	Sox12
										Bhlhb9	Gm37817	Zcchc3
										Gprasp2	Ppih	6820408C15Rik
										Slc25a53	Ppcs	Defb36
										Zcchc18	Foxo6os	Rem1
										Morc4	Gm45579	1700030C14Rik
										Prps1	Mir7015	H13
										Gm7091	Gm23540	Id1
										Gnl3l	Tmco2	Cox4i2
										Tsr2	Mfsd2a	Bcl2l1
										Gm22248	4933421A08Rik	Mylk2
										Usp51	Bmp8b	Dusp15
										Rragb	Gm17244	Ttll9
										Acot9	Oxct2b	Tm9sf4
										Prdx4	Oxct2a	Tspyl3
										Sh3kbp1	Mir6398	Plagl2
										Rbbp7	Gm12926	Pofut1
										Pir	Gm12922	Kif3b
										Glra2	Rhbdl2	2500004C02Rik
										Gm15236	Gm12902	Asxl1
										Ofd1	Utp11	Nol4l
										Trappc2	Gm12915	Gm14472
										Rab9	1110065P20Rik	4930404H24Rik
										Gm8817	Snip1	Mapre1
										Tlr7	Ftl2-ps	Gm14197
										Kdm5d	2610028E06Rik	Snta1
										Gm20775	Lsm10	Cbfa2t2
										Gm21742	Eva1b	Actl10
										mt-Rnr1	Sh3d21	E2f1
										mt-Tn	Gm25323	Pxmp4
										mt-Tc	Gm12928	Zfp341
										mt-Co1	Gm12935	Gm14198
											Gm12937	Chmp4b
											Gm24161	Eif2s2
											Gm12944	Gm45609
											Gm12943	Itch
											Gja4	Gm14227
											Gjb3	Dynlrb1
											CK137956	Pigu
											Hmgb4os	Trp53inp2
											Tlr12	Ncoa6
											Tmem54	Gm14239
											Gm15906	Acss2
											Gm12976	Mipep-ps
											Zbtb8b	Acss2os
											Fam229a	Gss
											Lck	Myh7b
											Mir7016	Trpc4ap
											Gm12967	Edem2
											Gm12966	Mmp24
											E330017L17Rik	BC029722
											Spocd1	Eif6
											Hcrtr1	Gdf5
											Snrnp40	Cep250
											Matn1	6430550D23Rik
											Gm12992	Ergic3
											Tmem200b	Gm37274
											Gm13252	Rbm12
											Gm28874	Nfs1
											Gm28872	Phf20
											Rab42	Scand1
											Gm12981	Cnbd2
											Atpif1	Epb41l1
											Gm24762	Aar2
											Ptafr	Gm14168
											Smpdl3b	Dlgap4
											Gm13033	Gm14174
											Gpr3	Gm14172
											Map3k6	Myl9
											Gm13257	4930518I15Rik
											Kdf1	Gm14247
											Pigv	Dsn1
											Gm12974	Soga1
											Gm12977	Tldc2
											Gm12985	Samhd1
											Gm22523	Gm14277
											Cd52	Ghrh
											Cnksr1	Manbal
											Zfp593	Src
											Trim63	Gm14279
											1700021N21Rik	Gm14286
											Paqr7	Blcap
											Aunip	Nnat
											Mir6403	Ctnnbl1
											Syf2	Vstm2l
											Ncmap	Tti1
											Mir700	D630003M21Rik
											Gm15979	Lbp
											Myom3	Snhg17
											Cnr2	Snhg11
											Gm13007	Gm25129
											Htr1d	Ralgapb
											6030445D17Rik	Gm24379
											Gm12987	Gm14204
											Gm13003	Slc32a1
											Ldlrad2	Actr5
											Gm13012	Ppp1r16b
											Mir6399	Dhx35
											2310026L22Rik	Top1
											Cda	Plcg1
											AB041806	Gm27206
											Gm45533	Zhx3
											Ccnd3-ps	Gm11447
											Mir7020	Lpin3
											Padi6	Chd6
											Gm26226	Gm45447
											Gm13031	Gm11449
											C630004L07Rik	Ptprt
											Gm13056	Srsf6
											Fam131c	L3mbtl1
											Srarp	Ift52
											Agmat	Mybl2
											Fhad1os1	Tox2
											4930455G09Rik	Gdap1l1
											Gm13053	Fitm2
											Tmem51os1	0610039K10Rik
											Gm13062	Pkig
											Gm13052	Gm16316
											Mir7021	Ada
											Gm22039	Ywhab
											Lrrc38	Pabpc1l
											Pramel12	Tomm34
											Gm13080	Stk4
											Gm13082	Matn4
											Smarca5-ps	Rbpjl
											Gm13231	Sdc4
											Gm13244	Trp53tg5
											Gm13243	Pigt
											Znf41-ps	Gm14317
											Gm13169	Wfdc2
											Gm13245	Dnttip1
											Zfp993	Ube2c
											Gm20760	Snx21
											Gm13160	Acot8
											Gm13142	Neurl2
											Vmn2r-ps18	Ctsa
											Gm13146	Pltp
											Gm13163	Pcif1
											Gm13147	Zfp335
											Gm13141	Slc12a5
											Gm13156	Cdh22
											Nppb	Slc35c2
											Nppa	Elmo2
											Gm13054	Zfp334
											Draxin	Slc2a10
											Mir7022	Eya2
											Fbxo2	Zmynd8
											Gm13206	BC046401
											Gm23303	Gm11465
											Cort	Ncoa3
											Ube4bos2	Sulf2
											Tmem274	Prex1
											Lzic	Arfgef2
											Gm13070	Gm17096
											Gm37795	Stau1
											Gm13093	Ddx27
											Slc2a5	Znfx1
											Gm13092	Kcnb1
											Uts2	1110018N20Rik
											4930589P08Rik	Ptgis
											Gm13174	B4galt5
											Ccdc27	Slc9a8
											Gm13132	Spata2
											B230104I21Rik	Rnf114
											Gm13112	Ube2v1
											Tnfrsf14	Peds1
											Gm10564	Cebpb
											5830444B04Rik	A530013C23Rik
											Gm16024	9230111E07Rik
											1500002C15Rik	Ptpn1
											Atad3aos	Pard6b
											Aurkaip1	Gm14235
											Mxra8os	Adnp
											Ints11	Dpm1
											Gm25982	Kcng1
											Gm13648	Nfatc2
											Isg15	Atp9a
											Cdk6	Sall4
											Gm42435	Zfp64
											2510017J16Rik	Zfp217
											Gm43825	Bcas1os2
											Mterf1b	Bcas1os1
											Gm15750	Gm16796
											Gm42744	Gm14637
											Gm43112	Gm14264
											Gm43623	Gm14275
											Gm43728	Fam210b
											Gm8773	Aurka
											Gm43219	Cstf1
											Gm42598	Rtf2
											Gm43841	Bmp7
											Gm8802	Zbp1
											Gm15730	Pmepa1
											Gm42684	Pmepa1os
[truncated: 12,196 more rows]
