# Supplementary material for: Relationship between circadian rhythm-related genes and extracellular matrix: implications for sleep deprivation
Source: Sleep Breath. 2023 Nov 4;28(2):697–705. doi: 10.1007/s11325-023-02929-7 (PMC11136824; doi:10.1007/s11325-023-02929-7)
Supplement: Supplementary file 2 — (XLSX 10 kb) [file 11325_2023_2929_MOESM2_ESM.xlsx]

## Sheet: Sheet1
Supplementary Table 2. The 24 circadian rhythm-related genes
ARNTL
ARNTL2
CLOCK
CRY1
CRY2
PER1
PER2
PER3
TIMELESS
BHLHE40
BHLHE41
CSNK1E
CSNK1D
DBP
FBXL3
HLF
NFIL3
NPAS2
NR1D1
NR1D2
RORA
RORB
RORC
